# Supplementary material for: Splice variants of zinc finger protein 695 mRNA associated to ovarian cancer
Source: J Ovarian Res. 2013 Sep 5;6:61. doi: 10.1186/1757-2215-6-61 (PMC3847372; doi:10.1186/1757-2215-6-61)
Supplement: Additional file 2 — Table of genes expressed in ovarian samples. [file 1757-2215-6-61-S2.xlsx]

## Sheet: con cambio lista.txt
Gene Symbol	RefSeq	p-value(EOT and OCL vs. HT)	Fold-Change(EOT and OCL vs. HT)	p-value(EOT and OCL vs. BT)	Fold-Change(EOT and OCL vs. BT)	p-value(EOT and OCL vs. BT and HT)	Fold-Change(ESC and OCL vs. BT and HT)	p-value(BT and EOT and OCL vs. HT)	Fold-Change(BT and EOT and OCL vs. HT)	F(Sample)	SS(Sample)	SS(Error)	F(Error)
TPX2	NM_012112	1.68052e-05	18.0586	0.0012747	8.62499	2.48595e-05	12.4802	0.000154404	8.80566	22.7476	53.7694	7.87911	1
PBK	NM_018492	9.32096e-05	16.4192	0.00396292	8.55272	0.000121449	11.8503	0.000777589	8.02879	16.0308	53.2572	11.0739	1
ASPM	NM_018136	9.828e-05	13.7006	0.00246694	8.83283	9.54628e-05	11.0007	0.0010057	6.62781	16.0076	47.1336	9.81481	1
CENPF	NM_016343	4.53946e-06	15.3812	0.000412253	7.78672	6.59651e-06	10.9439	4.71044e-05	7.76012	29.8423	46.7804	5.22529	1
DLGAP5	NM_014750	2.09303e-05	16.9461	0.00283849	6.79211	4.31318e-05	10.7284	0.000149382	8.94812	22.0858	52.539	7.92952	1
NUF2	NM_145697	0.00018795	12.0682	0.00303831	8.81174	0.000153117	10.3122	0.00199553	5.84276	13.4793	42.2685	10.4527	1
FAM72D	AB096683	0.000160074	11.7409	0.00260006	8.67874	0.000128212	10.0944	0.00176273	5.71322	15.1136	44.5045	9.81558	1
MKI67	NM_002417	8.5746e-06	14.8998	0.00115315	6.61826	1.60538e-05	9.93031	7.06578e-05	7.93594	25.4169	44.8981	5.88822	1
TTK	NM_003318	3.31572e-05	11.4923	0.000792145	8.21476	2.79886e-05	9.71628	0.000430585	5.69559	21.1956	41.7997	6.57365	1
KIAA0101	NM_014736	0.000124415	15.1449	0.010909	6.10866	0.000256028	9.61847	0.000731436	8.28481	14.2421	47.9288	11.2177	1
CDK1	NM_001786	0.000136985	13.0335	0.00563649	7.01184	0.000184397	9.55974	0.00106218	6.80948	13.8392	42.5807	10.2561	1
TOP2A	NM_001067	0.000162381	15.9965	0.0173724	5.70988	0.000392928	9.5571	0.000829099	8.94981	12.8911	48.266	12.4805	1
DEPDC1	NM_001114120	0.000231113	12.5207	0.00715614	7.13933	0.000283936	9.45461	0.00177403	6.50243	13.2477	45.104	11.3489	1
RAD51AP1	NM_001130862	4.42835e-05	10.5681	0.000779353	8.24328	3.23993e-05	9.33357	0.000620543	5.23151	18.8754	37.1775	6.56541	1
CCNB2	NM_004701	1.66279e-05	13.0464	0.00162335	6.31963	2.80846e-05	9.08012	0.000139169	7.05656	23.3378	43.3587	6.19292	1
OCLN	NM_002538	1.51699e-06	14.4778	0.000530696	5.58058	3.94979e-06	8.98857	1.11955e-05	8.16218	36.1394	42.5468	3.92432	1
CKMT1A	NM_001015001	0.00080616	9.54466	0.00608283	8.44528	0.000507232	8.97815	0.00802147	4.68691	12.318	46.6904	12.6347	1
CKMT1A	NM_001015001	0.00080616	9.54466	0.00608283	8.44528	0.000507232	8.97815	0.00802147	4.68691	12.318	46.6904	12.6347	1
KIF4A	NM_012310	3.28301e-05	13.1492	0.00359941	5.872	6.36187e-05	8.78703	0.000233905	7.28844	20.7285	45.4064	7.30177	1
CASC5	NM_170589	4.22618e-05	10.2819	0.00118731	7.05078	3.99273e-05	8.51444	0.000490189	5.36201	19.9417	37.9438	6.34244	1
DLEU2	NR_002612	1.16175e-05	6.25648	8.71189e-06	11.5412	1.27558e-06	8.49749	0.00108397	2.7685	35.1747	30.6742	2.90684	1
NCAPG	NM_022346	9.05416e-05	11.4858	0.00448681	6.22035	0.000128228	8.45254	0.000714939	6.24529	17.139	43.0178	8.36644	1
MELK	NM_014791	0.000365527	12.9955	0.0229706	5.40498	0.000744739	8.38097	0.00186246	7.40505	11.6829	46.16	13.1703	1
PTTG1	NM_004219	5.33448e-06	11.5462	0.000546044	6.056	8.34107e-06	8.36204	5.1852e-05	6.33443	29.596	38.5329	4.33987	1
IGF2BP3	NM_006547	0.00416447	6.708	0.00564986	10.3281	0.00113842	8.3235	0.0503751	3.08025	10.5331	46.6158	14.7522	1
BUB1B	NM_001211	4.02838e-05	11.1908	0.00232266	6.18052	5.62847e-05	8.31655	0.000353	6.09797	20.0288	40.4664	6.73469	1
ECT2	NM_018098	0.000103329	11.4132	0.00536946	6.03786	0.000153032	8.30129	0.000777821	6.26774	14.1976	36.6228	8.59834	1
KIF14	NM_014875	4.96083e-05	9.03856	0.000740286	7.46909	3.34398e-05	8.21644	0.000730535	4.6239	20.7678	36.6411	5.88106	1
NDC80	NM_006101	0.000134093	7.53456	0.000770341	7.937	5.74546e-05	7.73317	0.00245349	3.77721	17.2579	32.6761	6.31135	1
ARHGAP11A	NM_014783	3.14398e-05	9.27594	0.000955943	6.41948	3.0152e-05	7.71665	0.000372821	4.99102	23.3682	37.8739	5.40248	1
FAM72D	AB096683	4.24591e-05	8.55147	0.000796745	6.71606	3.20713e-05	7.5784	0.000583452	4.53246	21.0417	33.9927	5.38496	1
KIF2C	NM_006845	1.47614e-05	8.84446	0.000428919	6.42728	1.29389e-05	7.53962	0.00020277	4.75694	28.2571	36.7878	4.33966	1
BUB1	NM_004336	4.04247e-05	10.1381	0.00263978	5.54756	6.05e-05	7.49946	0.00033726	5.72694	18.6003	34.5973	6.20014	1
NEK2	NM_002497	1.34404e-06	9.47253	9.5635e-05	5.92968	1.59781e-06	7.4946	1.75893e-05	5.23344	39.4811	32.0404	2.70513	1
FAM72D	AB096683	3.33247e-05	8.68406	0.000800382	6.44105	2.82254e-05	7.47893	0.000431398	4.66733	21.9811	34.0114	5.15768	1
FAM72D	AB096683	2.96087e-05	8.62463	0.00073754	6.37305	2.53135e-05	7.41385	0.000385631	4.65182	22.5635	33.7386	4.98425	1
ESCO2	NM_001017420	4.97677e-05	8.06406	0.000810557	6.57552	3.52465e-05	7.28185	0.000704985	4.30436	22.1215	35.1161	5.29139	1
DEPDC1B	NM_018369	5.52141e-05	8.89858	0.00182807	5.90162	5.87551e-05	7.24679	0.000568265	4.92412	18.6703	33.3201	5.94885	1
CDKN3	NM_005192	3.36933e-05	9.74372	0.00244477	5.30055	5.23241e-05	7.18659	0.000279223	5.58834	20.0882	34.5717	5.73664	1
PLK1	NM_005030	2.03928e-05	9.90848	0.00196716	5.14342	3.49541e-05	7.13887	0.000165747	5.74012	23.5083	36.5038	5.17602	1
KIF23	NM_138555	0.000170521	10.4454	0.0162453	4.49924	0.00038846	6.85538	0.000899856	6.32716	13.2187	35.8861	9.04931	1
HMMR	NM_001142556	0.000376908	8.29188	0.00803718	5.5719	0.000398876	6.79717	0.00297561	4.67718	11.2922	30.5995	9.03262	1
ANLN	NM_018685	0.000205977	10.2167	0.0171701	4.52165	0.000448012	6.7968	0.00109226	6.17843	13.705	38.3056	9.31668	1
UBE2T	NM_014176	0.000181222	7.99407	0.00368611	5.77071	0.000168102	6.79201	0.00176011	4.4568	14.5153	31.4149	7.2142	1
ELOVL7	NM_024930	0.00217855	9.51183	0.0523414	4.78239	0.00350462	6.74458	0.00944618	5.64565	6.19374	31.2788	16.8336	1
KIF11	NM_004523	4.00296e-05	8.0988	0.0012688	5.61354	4.02098e-05	6.74262	0.000446304	4.55694	23.0658	34.9053	5.04431	1
KIF18A	NM_031217	3.98055e-05	8.21917	0.00149727	5.44488	4.39184e-05	6.68972	0.000414327	4.67193	20.0155	30.6772	5.1089	1
SPC25	NM_020675	9.05611e-05	7.84716	0.002216	5.61657	8.58788e-05	6.63884	0.00095341	4.41456	16.5385	29.5668	5.9592	1
EXO1	NM_130398	2.44292e-05	7.45856	0.000720034	5.44333	2.25091e-05	6.37176	0.000306829	4.23999	24.6241	30.6122	4.14394	1
CDCA2	NM_152562	5.93478e-05	7.3759	0.00158665	5.3223	5.64725e-05	6.26552	0.000657568	4.22455	20.8262	31.6042	5.05841	1
CDC6	NM_001254	0.000193454	7.72642	0.00555887	5.07295	0.000221656	6.26065	0.00160051	4.49666	16.984	36.1594	7.09675	1
C15orf42	NM_152259	1.08691e-06	9.12858	0.000349362	4.2667	2.65419e-06	6.24091	8.53622e-06	5.62821	39.8147	29.8483	2.49893	1
NQO1	NM_000903	0.00284945	7.68425	0.0366865	5.0377	0.00319569	6.22181	0.0147464	4.48252	6.73998	30.3128	14.9915	1
FANCD2	NM_033084	1.11977e-05	6.1407	9.24262e-05	6.21112	4.85272e-06	6.17581	0.000281253	3.34061	28.9724	24.5463	2.8241	1
PLS1	NM_001172312	0.000643264	6.9953	0.00818594	5.4314	0.000539968	6.16395	0.00544731	3.97955	9.61468	25.452	8.82401	1
LOC100289612	AY605064	1.52531e-06	8.84926	0.000414847	4.26607	3.52154e-06	6.14423	1.22203e-05	5.45627	49.2896	38.6663	2.6149	1
CENPK	NM_022145	1.33815e-05	6.86276	0.000312338	5.44815	1.03464e-05	6.11468	0.000204704	3.90015	25.6332	25.476	3.31288	1
PTPN3	NM_002829	2.02506e-06	8.43342	0.000408071	4.33412	4.12618e-06	6.04578	1.74064e-05	5.17252	34.2948	27.373	2.66056	1
KIF20A	NM_005733	7.31304e-05	8.04068	0.0046935	4.52344	0.000116579	6.03089	0.000545803	4.86185	17.4271	30.2727	5.79037	1
TMPRSS4	NM_019894	0.000845564	10.429	0.0853627	3.42177	0.00285537	5.97375	0.00273363	6.92082	10.4834	43.497	13.8304	1
CENPI	NM_006733	2.17792e-05	6.04987	0.000204207	5.8747	1.05876e-05	5.96164	0.000460987	3.35286	25.4038	24.6752	3.23772	1
FOXM1	NM_202002	3.93126e-05	9.65812	0.0118056	3.64504	0.000135584	5.93331	0.000188048	6.27562	17.354	30.737	5.90393	1
CCNB1	NM_031966	1.70726e-06	6.71304	5.49845e-05	5.23269	1.37621e-06	5.92682	2.98969e-05	3.86671	47.9023	29.3716	2.04385	1
SPAG5	NM_006461	1.75646e-05	6.88542	0.000546347	5.08483	1.6198e-05	5.91703	0.000228076	4.00408	28.3078	30.0538	3.53893	1
CEP55	NM_018131	4.11281e-05	10.4718	0.0211635	3.31094	0.000193171	5.88824	0.000161537	7.02587	18.5252	35.5732	6.40087	1
MAD2L1	NM_002358	2.62028e-05	6.44133	0.000465483	5.36971	1.84064e-05	5.88116	0.000402948	3.67838	25.9462	28.1779	3.62004	1
DTL	NM_016448	0.000405331	8.43217	0.0239125	4.09472	0.000810231	5.876	0.00205843	5.27063	10.4454	29.3164	9.35544	1
CKAP2L	NM_152515	0.000231362	7.1086	0.0058542	4.85401	0.000252256	5.87411	0.00193063	4.19838	13.0797	26.825	6.83629	1
BLM	NM_000057	2.66664e-05	7.09982	0.00107323	4.84823	2.93418e-05	5.86699	0.000290467	4.19486	21.0804	25.4529	4.02473	1
CKS1B	NM_001826	7.93775e-06	5.55947	4.51184e-05	6.11487	2.74287e-06	5.83056	0.000252401	3.0402	32.6991	22.8919	2.33359	1
PRC1	NM_003981	2.7656e-05	7.14131	0.00122762	4.75706	3.22071e-05	5.82852	0.0002878	4.24615	20.8786	25.5768	4.08341	1
ZYG11A	NM_001004339	0.000190244	6.04119	0.00177359	5.52744	0.000112374	5.77861	0.00256298	3.41675	16.8395	27.6243	5.46815	1
CCNA2	NM_001237	0.000104989	7.19145	0.00397233	4.64068	0.000129961	5.77696	0.000894461	4.31142	18.1225	30.8145	5.66782	1
MYBL2	NM_002466	0.000126375	6.75198	0.00308455	4.87204	0.000124507	5.73549	0.00123707	3.98283	18.1182	30.2295	5.56155	1
RRM2	NM_001165931	6.99103e-05	7.67359	0.00592049	4.09947	0.000129489	5.60872	0.000473176	4.79462	19.9965	32.8348	5.47343	1
GINS1	NM_021067	5.09238e-06	5.8349	7.20611e-05	5.33398	2.82567e-06	5.57882	0.000111728	3.33949	36.6267	24.5343	2.23282	1
NCAPH	NM_015341	4.59053e-07	8.48834	0.000328295	3.63027	1.53344e-06	5.55112	3.0444e-06	5.52299	57.048	33.226	1.9414	1
RACGAP1	NM_013277	2.87599e-05	6.79833	0.00138734	4.48456	3.51767e-05	5.52155	0.00028755	4.1225	22.5977	26.5567	3.91731	1
HIST1H2AB	NM_003513	0.000474567	6.46299	0.00854799	4.69011	0.000469886	5.50564	0.00377714	3.86103	10.2719	23.0377	7.47595	1
HIST1H3B	NM_003537	6.85899e-05	6.66945	0.00249492	4.52097	7.88274e-05	5.49112	0.000650246	4.03345	17.7061	25.0933	4.72404	1
DNA2	NM_001080449	5.3383e-06	6.87318	0.00046583	4.26337	7.6948e-06	5.41321	5.50504e-05	4.23875	29.3417	23.7224	2.69496	1
NEIL3	NM_018248	0.000246368	6.36476	0.00544788	4.57897	0.000250234	5.39852	0.00214112	3.83288	13.1908	24.4832	6.18696	1
CKS1B	NM_001826	9.17693e-06	5.22413	5.95623e-05	5.56122	3.44099e-06	5.39004	0.000267163	2.94864	31.418	21.1105	2.23975	1
CDC20	NM_001255	4.76496e-05	7.72291	0.0066627	3.75864	0.000110743	5.38773	0.000288868	4.96709	22.0177	33.1716	5.02198	1
UBE2C	NM_181802	8.64086e-05	6.71767	0.00379787	4.29459	0.000113631	5.37119	0.000723032	4.13278	15.337	23.1698	5.03571	1
HELLS	NM_018063	3.15346e-05	5.34535	0.000263978	5.29025	1.47877e-05	5.31773	0.000657909	3.06772	23.9136	21.9648	3.06169	1
POLQ	NM_199420	6.51831e-07	6.95034	0.000131466	3.9135	1.23616e-06	5.21537	6.27814e-06	4.41045	44.85	23.1432	1.72005	1
STIL	NM_001048166	0.000217676	5.82824	0.00379371	4.54696	0.000188869	5.14789	0.00215858	3.518	14.0813	22.9642	5.43612	1
RAB3IP	NM_175623	3.46506e-05	6.06459	0.00129845	4.29103	3.76187e-05	5.1013	0.000370646	3.73204	19.595	21.2789	3.61979	1
SHCBP1	NM_024745	0.000399551	6.42301	0.0131459	4.00876	0.00055563	5.07428	0.00258965	4.04327	14.7945	31.4777	7.09219	1
CKS2	NM_001827	0.000188504	6.31745	0.00704386	4.05759	0.000251084	5.06297	0.00140892	3.96081	12.3356	21.205	5.73	1
SKA3	NM_145061	0.000184816	6.14528	0.00570892	4.16706	0.000219521	5.06041	0.00150063	3.81883	16.1007	26.7189	5.53163	1
FAM54A	NM_001099286	3.49318e-05	5.55291	0.000711198	4.52758	2.71211e-05	5.01411	0.000480857	3.35658	25.3111	24.9112	3.28068	1
TYMS	NM_001071	0.000139973	7.31752	0.0199581	3.29589	0.000391124	4.91098	0.000663727	4.91705	15.6207	29.0368	6.19621	1
GPSM2	NM_013296	0.000847488	5.56715	0.0119927	4.24477	0.000795353	4.8612	0.00631229	3.43832	8.59395	19.1325	7.42093	1
CENPE	NM_001813	0.000682693	5.53361	0.009812	4.27044	0.000623811	4.86116	0.00539009	3.41075	10.8985	22.6853	6.93835	1
CIT	NM_007174	0.000311645	5.89441	0.00882446	3.98058	0.000379909	4.84388	0.00229857	3.71926	12.5006	22.6612	6.0427	1
KPNA2	NM_002266	1.7414e-05	6.73906	0.00316626	3.46492	4.10409e-05	4.83222	0.000115389	4.45347	26.1775	27.1226	3.45368	1
ZWINT	NM_032997	1.8338e-06	6.31945	0.000318885	3.65428	3.45282e-06	4.80552	1.67691e-05	4.10277	42.5792	24.8627	1.94639	1
PRR11	NM_018304	7.29086e-05	5.52582	0.00191287	4.16196	7.0192e-05	4.79565	0.000780609	3.43528	28.7265	33.5338	3.89116	1
KPNA2	NM_002266	1.93587e-05	6.65935	0.00352934	3.41658	4.62587e-05	4.76993	0.000125884	4.42146	25.6035	26.8476	3.4953	1
KIF15	NM_020242	0.000172964	5.67942	0.00500975	3.99129	0.000196036	4.76111	0.00146543	3.5804	13.0308	19.4572	4.97725	1
BAIAP2L1	NM_018842	1.42588e-05	7.35676	0.00674096	3.06507	5.41246e-05	4.74858	7.04108e-05	5.06451	21.4562	23.2274	3.60849	1
GAS2L3	NM_174942	0.000533514	5.44428	0.00915041	4.08857	0.000522297	4.71798	0.00419478	3.40472	11.3785	21.72	6.36288	1
MCM8	NM_032485	0.000284236	4.56314	0.00142429	4.80536	0.000121587	4.68268	0.00458368	2.70408	14.2638	18.4835	4.31944	1
CDC25C	NM_001790	1.57098e-05	5.74554	0.00100881	3.80387	2.11394e-05	4.67496	0.000155532	3.68062	22.4498	19.0754	2.83231	1
ORC6L	NM_014321	0.000282672	6.34821	0.0182041	3.43841	0.000556999	4.67202	0.00152959	4.20595	11.9742	22.9672	6.3935	1
SGOL1	NM_001012410	0.000445638	5.69666	0.0121991	3.80813	0.000564127	4.65764	0.0030253	3.64794	10.6236	20.3655	6.39005	1
TDRKH	NM_001083965	2.58348e-05	4.58637	0.00018008	4.72582	1.07691e-05	4.65557	0.000609789	2.73301	23.988	17.3596	2.41226	1
FAM111B	NM_198947	0.000524979	5.08462	0.00615267	4.25043	0.000406086	4.64885	0.00488592	3.13891	10.4243	18.2458	5.83441	1
CLSPN	NM_022111	1.17836e-06	4.97673	2.93924e-05	4.23381	8.18159e-07	4.59027	2.39138e-05	3.07632	52.8502	21.2335	1.33923	1
DCDC2	NM_016356	0.00206429	6.23451	0.0595734	3.37756	0.00371626	4.58884	0.00841926	4.15527	6.18933	20.2966	10.9309	1
FANCI	NM_001113378	2.76761e-05	5.25024	0.000841671	4.00825	2.6233e-05	4.5874	0.000335733	3.30516	21.3193	18.5858	2.90595	1
PSAT1	NM_058179	7.03649e-05	4.58645	0.000534892	4.55952	3.33829e-05	4.57297	0.00130721	2.76589	28.5555	26.236	3.06258	1
ERCC6L	NM_017669	0.000107941	4.41088	0.000542071	4.73572	4.18782e-05	4.57042	0.00221493	2.62661	23.7973	23.0541	3.22924	1
ASF1B	NM_018154	0.000411888	5.34353	0.00878294	3.8774	0.000441977	4.55181	0.00317409	3.40131	11.9359	20.7868	5.80515	1
LMNB1	NM_005573	2.88432e-06	5.24297	0.000160283	3.80861	3.16524e-06	4.46861	3.81786e-05	3.35727	35.0273	18.248	1.73655	1
SMC4	NM_005496	0.00131351	4.48207	0.0072181	4.37642	0.000731301	4.42893	0.0128929	2.74012	8.97169	17.2815	6.42074	1
SNORD78	NR_003944	0.00825137	3.72896	0.00950641	5.2375	0.0022862	4.41933	0.0807704	2.14723	5.58958	14.9609	8.92187	1
SMC2	NM_001042551	0.000135562	4.29883	0.000749952	4.49769	5.68752e-05	4.39714	0.00251811	2.60427	16.0131	15.8538	3.30018	1
FAM83D	NM_030919	3.8259e-07	4.60015	7.09998e-06	4.18514	2.18228e-07	4.38774	9.82281e-06	2.85453	59.2278	16.8934	0.95076	1
RASEF	NM_152573	0.000526483	5.16179	0.0111585	3.71404	0.000585741	4.37848	0.00379757	3.33311	11.4939	20.5083	5.9476	1
KIF20B	NM_016195	0.00135743	3.77985	0.00199901	5.05646	0.000330874	4.3718	0.0240768	2.20221	11.664	17.823	5.09347	1
NUSAP1	NM_016359	9.24345e-05	4.83139	0.00192646	3.86203	8.01825e-05	4.3196	0.00103655	3.07939	17.131	17.9934	3.50115	1
C13orf34	NM_024808	7.39198e-05	3.95618	0.000219196	4.7123	2.04062e-05	4.31772	0.00214361	2.35974	20.0785	15.2218	2.52705	1
KIAA1524	NM_020890	2.06521e-05	4.44354	0.00026571	4.0938	1.19183e-05	4.26509	0.000381784	2.7777	29.1476	19.198	2.19549	1
DIAPH3	NM_001042517	3.56821e-05	6.70873	0.0194214	2.64201	0.000168583	4.21005	0.000141604	4.85282	19.1918	23.4025	4.06467	1
RNU2-1	NR_002716	0.00111702	2.73754	7.15343e-05	6.44553	3.50423e-05	4.20058	0.108343	1.47098	60.3557	49.9991	2.76136	1
MCM10	NM_182751	0.000250327	5.35454	0.0125031	3.28597	0.00041413	4.19462	0.0015491	3.60163	15.0833	23.1064	5.10639	1
ATAD5	NM_024857	6.52187e-05	4.34097	0.000693575	4.04864	3.72271e-05	4.19226	0.00105612	2.72363	18.6655	15.6423	2.79343	1
HJURP	NM_018410	2.18916e-05	4.66344	0.000573513	3.75326	1.87388e-05	4.18367	0.000294283	3.00079	23.0142	16.3763	2.37192	1
ESPL1	NM_012291	1.34162e-05	4.75997	0.000505697	3.62694	1.34149e-05	4.15501	0.000168121	3.09806	30.5093	19.9086	2.17513	1
NCAPG2	NM_017760	6.44042e-07	4.13612	6.94804e-06	4.10259	2.81921e-07	4.11932	2.03174e-05	2.58367	62.4023	17.2229	0.919991	1
KIFC1	NM_002263	7.07786e-05	3.83248	0.00028125	4.30009	2.30989e-05	4.05956	0.00179058	2.35678	24.2287	17.3452	2.38632	1
COX7B	NM_001866	0.000598563	3.25086	0.000379021	5.04564	7.79641e-05	4.05002	0.0214432	1.89536	15.1292	14.4228	3.1777	1
CHEK1	NM_001274	0.0001139	4.80021	0.00434889	3.36884	0.000143237	4.02133	0.000949433	3.20207	14.5835	15.9961	3.6562	1
XRCC2	NM_005431	0.0024689	4.01166	0.0111521	4.00675	0.00134907	4.0092	0.0213024	2.52576	7.08832	14.1491	6.65373	1
CENPN	NM_001100624	0.00272316	4.42888	0.0245855	3.61546	0.00238554	4.00155	0.0167368	2.88561	8.00152	18.8953	7.87157	1
C12orf48	AK302724	2.68467e-05	4.95218	0.00204737	3.23017	4.17759e-05	3.99955	0.000227396	3.35006	20.4815	16.501	2.68551	1
HIST1H2BF	NM_003522	0.000335066	4.87482	0.0117564	3.25601	0.000470352	3.98402	0.0022183	3.28898	10.8273	15.9507	4.91065	1
STRBP	NM_001171137	0.000133611	4.06971	0.00116743	3.88377	7.31008e-05	3.97566	0.00201751	2.58907	15.1466	13.8404	3.04588	1
CENPW	NM_001012507	1.03826e-05	4.11996	0.000158921	3.74482	6.27777e-06	3.92791	0.000198497	2.65307	31.2683	15.8466	1.68932	1
WDHD1	NM_007086	9.6628e-05	3.82774	0.000548243	3.99609	3.98445e-05	3.91101	0.00191951	2.4121	20.0836	15.4868	2.57038	1
C15orf23	NM_033286	0.000128714	4.6729	0.00572495	3.18155	0.000179678	3.85578	0.000981215	3.17715	17.0298	18.6023	3.64112	1
HIST1H4C	NM_003542	0.00446123	2.85501	0.0012583	5.18978	0.000439396	3.84927	0.106555	1.649	8.90948	12.2542	4.58469	1
TRIP13	NM_004237	5.08112e-06	4.4451	0.000264097	3.3295	5.59178e-06	3.84707	6.43442e-05	2.97683	42.7703	20.4833	1.59638	1
PARD6B	NM_032521	0.0050536	4.08587	0.0300383	3.61216	0.00381643	3.84172	0.0296143	2.66293	5.20575	13.4366	8.60371	1
ATAD2	NM_014109	0.00263705	3.01423	0.00132186	4.85687	0.000352026	3.82619	0.0605526	1.77987	9.47783	12.1805	4.28386	1
BRCA1	NR_027676	0.0074856	3.55948	0.0176395	4.0231	0.00328834	3.78419	0.0561177	2.23802	7.83676	18.8506	8.01802	1
ZNF695	NM_020394	8.85368e-07	3.77453	8.77446e-06	3.78554	3.74816e-07	3.78003	2.82007e-05	2.42188	53.0524	13.726	0.862418	1
CKAP2	NM_018204	0.000608467	4.45623	0.0140866	3.20535	0.000732926	3.77939	0.00405507	3.02231	9.40913	14.4758	5.12828	1
BRIP1	NM_032043	0.000120687	3.77841	0.000841247	3.77837	5.72948e-05	3.77839	0.00206907	2.4259	18.3999	14.703	2.6636	1
MLF1IP	NM_024629	0.00120244	4.11509	0.0129966	3.4307	0.00101207	3.75735	0.00902039	2.72846	9.52916	15.9114	5.56586	1
CENPA	NM_001809	0.000266202	4.65181	0.0118425	3.03477	0.000415051	3.75728	0.00169922	3.21301	12.7901	16.7095	4.3548	1
KNTC1	NM_014708	5.29428e-06	3.80134	5.63772e-05	3.71092	2.5256e-06	3.75586	0.00013173	2.45532	34.1866	13.2396	1.29091	1
PLK4	NM_014264	0.000165974	3.62858	0.000906603	3.77098	7.05304e-05	3.69909	0.00295252	2.33122	20.835	16.9529	2.71225	1
POLE2	NM_002692	0.000104282	3.83838	0.00121964	3.50032	6.58206e-05	3.66545	0.00146259	2.528	17.076	13.4731	2.63003	1
AURKB	NM_004217	2.80657e-05	4.04655	0.000711505	3.32019	2.41113e-05	3.66542	0.000366333	2.71245	25.1999	15.6621	2.07172	1
BRCA2	NM_000059	0.000192503	3.84499	0.0021037	3.48879	0.000125009	3.66256	0.0024097	2.53514	14.3462	13.235	3.07515	1
RAD51	NM_002875	8.55674e-05	4.15732	0.00254156	3.19163	8.99955e-05	3.64261	0.000841371	2.82363	17.395	14.6705	2.81125	1
IQGAP3	NM_178229	4.60862e-05	4.13544	0.00152661	3.18629	4.81232e-05	3.62998	0.000491284	2.81034	19.1853	13.8289	2.40269	1
CDCA3	NM_031299	2.19842e-05	3.31884	6.17102e-05	3.93718	5.40379e-06	3.61481	0.000844767	2.10179	28.538	12.3382	1.44114	1
HIST1H3D	NM_003530	0.000114961	4.33137	0.00517915	3.01515	0.000159175	3.61383	0.000894569	2.99815	13.8681	13.3141	3.20017	1
EZH2	NM_004456	0.00021292	3.96583	0.003611	3.28642	0.000181275	3.61018	0.00214793	2.66742	12.7989	12.6788	3.30205	1
CCDC88C	NM_001080414	8.55523e-05	7.57348	0.22047	1.71528	0.00135185	3.60426	0.000155446	6.32677	13.4661	22.9295	5.67585	1
TPD52	NM_001025252	7.62833e-05	4.46323	0.0053391	2.90181	0.000128415	3.59881	0.000545577	3.12913	15.2186	13.7545	3.01265	1
MREG	NM_018000	2.43321e-05	5.89864	0.0330495	2.1587	0.000178476	3.56839	7.69604e-05	4.56407	18.2237	17.6568	3.22964	1
KIFC1	NM_002263	3.78259e-05	3.3016	0.000119721	3.8223	1.03217e-05	3.55242	0.00122645	2.11161	29.4999	14.3617	1.6228	1
SNORD30	NR_002561	0.00196669	3.28336	0.00473925	3.80037	0.000691144	3.53242	0.0243689	2.10398	11.9375	16.2793	4.54571	1
KIF4B	NM_001099293	9.31505e-06	4.6604	0.00229929	2.66716	2.40109e-05	3.52563	6.12569e-05	3.36051	32.3618	18.9087	1.94764	1
HMGB3	NM_005342	5.85945e-05	4.17857	0.00301494	2.95342	8.02711e-05	3.51299	0.000499167	2.9124	16.7643	12.9883	2.58252	1
AURKA	NM_198433	0.000138675	2.84689	7.36449e-05	4.30774	1.4268e-05	3.50195	0.00872733	1.74966	27.3881	14.0354	1.70821	1
CCDC99	NM_017785	0.0174008	2.85223	0.0119983	4.29074	0.00395197	3.49831	0.15071	1.75525	7.99659	18.0721	7.53326	1
CHRNA5	NM_000745	0.00199258	3.50223	0.00986447	3.4558	0.00111251	3.47894	0.0178012	2.31647	15.4036	23.441	5.07261	1
VRK1	NM_003384	0.016038	2.76729	0.00879546	4.36741	0.00306483	3.47647	0.158341	1.69295	5.86072	12.0843	6.87304	1
SKA1	NM_001039535	0.000462738	3.85086	0.00745016	3.1287	0.000426197	3.47105	0.00389116	2.6329	11.8057	13.7289	3.87635	1
EXPH5	NM_015065	0.0006607	5.95294	0.168482	2.02057	0.00402752	3.46819	0.00155584	4.70874	12.413	27.8386	7.47566	1
TNNT1	NM_003283	0.000268265	3.50146	0.00219691	3.33815	0.000152812	3.41883	0.00351074	2.34285	20.6611	17.9741	2.89983	1
MCM4	NM_005914	5.48615e-05	3.47534	0.000516963	3.35244	2.87822e-05	3.41334	0.000972522	2.32206	20.7932	12.0329	1.92898	1
GINS2	NM_016095	0.000386178	3.22584	0.00125642	3.61163	0.00013183	3.41329	0.00700825	2.10252	14.624	12.2271	2.78699	1
NCAPD2	NM_014865	2.64546e-05	3.88834	0.00104158	2.99625	2.87418e-05	3.41328	0.000291134	2.69713	22.936	13.2682	1.92829	1
HIST1H2BG	NM_003518	6.12406e-05	3.93832	0.00237824	2.95358	7.20661e-05	3.41059	0.000578613	2.7449	16.4398	11.8292	2.39849	1
CDCA5	NM_080668	2.21506e-05	4.14483	0.00192272	2.79743	3.62018e-05	3.40512	0.000184695	2.94161	26.0039	15.8219	2.02814	1
SNORA74A	NR_002915	0.000840781	3.97497	0.0195589	2.8646	0.00107785	3.37442	0.00507497	2.79884	10.6016	15.2149	4.78385	1
BIRC5	NM_001168	1.38944e-05	3.79295	0.000531737	2.99757	1.40461e-05	3.37189	0.000172102	2.63058	33.0594	15.8767	1.60082	1
HIST1H2AI	NM_003509	0.000489683	4.63039	0.0455848	2.44002	0.00136187	3.36128	0.00195292	3.43941	9.0143	13.7531	5.08568	1
CCNE2	NM_057749	0.000906159	3.42052	0.00608595	3.26166	0.000539881	3.34015	0.00915856	2.30645	9.45078	11.0005	3.87991	1
DARS2	NM_018122	0.000102601	3.02395	0.000247373	3.5908	2.57442e-05	3.29521	0.00306065	1.97473	18.3286	9.74862	1.77293	1
CCDC58	NM_001017928	0.00028692	3.19695	0.00133381	3.36985	0.000117466	3.28226	0.0047794	2.13238	13.0933	9.96948	2.53806	1
ARHGAP11B	NM_001039841	0.000174583	3.61957	0.00356942	2.95995	0.000161652	3.27319	0.00170721	2.52093	13.4944	11.0786	2.73661	1
GEN1	NM_182625	0.00137114	3.60463	0.0162807	2.9717	0.00125499	3.2729	0.009463	2.50721	7.99663	11.3958	4.75025	1
ORC1L	NM_004153	0.000113355	3.26863	0.000809856	3.2591	5.42552e-05	3.26386	0.00194949	2.20461	21.8252	13.6305	2.08177	1
C11orf82	NM_145018	0.00012221	3.79657	0.00468442	2.79903	0.000155474	3.25987	0.00100106	2.69394	17.1861	13.8755	2.69124	1
NIPA1	NM_144599	6.84602e-05	3.93287	0.00450551	2.69195	0.000109737	3.25378	0.00051299	2.82717	18.1521	13.3913	2.45909	1
ZNF165	NM_003447	0.00158321	4.17718	0.0578352	2.51255	0.00313438	3.23966	0.00639984	3.07263	6.5278	12.0642	6.16043	1
CDC45	NM_001178010	3.71605e-05	4.3513	0.00885158	2.40852	0.000111815	3.23731	0.000195101	3.24614	23.1841	17.0358	2.44934	1
CDCA8	NM_018101	0.000351167	3.42052	0.00389416	3.06374	0.000248138	3.23721	0.00374212	2.35508	16.3672	14.7134	2.99652	1
KIAA1244	NM_020340	0.000370919	4.08827	0.0215678	2.56238	0.000722266	3.23662	0.00194258	2.98761	9.97308	11.9253	3.98582	1
TXN	NM_003329	0.000358309	3.29781	0.00281977	3.1485	0.000206594	3.22229	0.00441991	2.25003	12.0628	10.2636	2.83617	1
FDPS	NM_002004	0.00265626	2.75934	0.00271929	3.68975	0.000563626	3.19081	0.0435629	1.78568	8.60262	9.37719	3.63346	1
CDCA4	NM_017955	0.000866777	3.07543	0.00318289	3.3027	0.000352563	3.18704	0.0116625	2.06513	12.5056	11.9964	3.19761	1
PRRG4	NM_024081	0.000904858	4.22472	0.0531867	2.40212	0.00215177	3.18564	0.00360306	3.15451	7.95226	12.7026	5.32453	1
SNRPG	NM_003096	0.00107115	3.15192	0.00539874	3.16943	0.000547181	3.16066	0.011674	2.14575	8.99037	9.56281	3.54558	1
ZWILCH	NR_003105	0.000784313	3.35287	0.00815154	2.95219	0.000599409	3.14616	0.00683699	2.33722	11.1503	12.0617	3.60579	1
DSN1	NM_001145316	8.15586e-05	2.86156	0.00017032	3.45065	1.84554e-05	3.14233	0.00276892	1.89366	19.9708	9.06307	1.51272	1
FANCB	NM_001018113	0.00201742	3.1428	0.00952024	3.13467	0.00109457	3.13873	0.0183307	2.14743	7.32931	9.34466	4.24991	1
TMEM48	NM_018087	0.000148825	3.07453	0.000841761	3.16729	6.38445e-05	3.12057	0.00267514	2.09354	17.1057	10.2832	2.00386	1
RTN4IP1	NM_032730	0.000728693	2.25495	5.53587e-05	4.31095	2.46435e-05	3.11785	0.0784853	1.38552	19.2438	9.21314	1.59586	1
RNU2-1	NR_002716	0.00831338	2.20334	0.00077944	4.3838	0.000428443	3.10789	0.237191	1.34626	19.893	19.2344	3.22298	1
RNU2-1	NR_002716	0.00939032	2.12166	0.000538318	4.54463	0.000352134	3.10518	0.307509	1.28087	20.9105	19.1625	3.05468	1
SLC5A1	NM_000343	0.00400766	3.45237	0.0408643	2.74689	0.00414762	3.07949	0.020244	2.46511	18.9924	35.1778	6.17403	1
CDCA7	NM_031942	0.000108531	3.91371	0.0115232	2.42085	0.000244174	3.07807	0.000611763	2.91472	13.4082	10.9952	2.73346	1
SNORA71C	NR_003017	0.000318309	3.5646	0.00963714	2.65547	0.000405337	3.07664	0.00227068	2.57412	13.9115	13.0183	3.1193	1
RNU2-1	NR_002716	0.0105168	2.26402	0.0016856	4.17246	0.000809196	3.07352	0.211465	1.40631	16.9148	19.0785	3.75972	1
RNU2-1	NR_002716	0.0105168	2.26402	0.0016856	4.17246	0.000809196	3.07352	0.211465	1.40631	16.9148	19.0785	3.75972	1
RNU2-1	NR_002716	0.0105168	2.26402	0.0016856	4.17246	0.000809196	3.07352	0.211465	1.40631	16.9148	19.0785	3.75972	1
RNU2-1	NR_002716	0.0105168	2.26402	0.0016856	4.17246	0.000809196	3.07352	0.211465	1.40631	16.9148	19.0785	3.75972	1
RNU2-1	NR_002716	0.0105168	2.26402	0.0016856	4.17246	0.000809196	3.07352	0.211465	1.40631	16.9148	19.0785	3.75972	1
RNU2-1	NR_002716	0.0105168	2.26402	0.0016856	4.17246	0.000809196	3.07352	0.211465	1.40631	16.9148	19.0785	3.75972	1
RNU2-1	NR_002716	0.0105168	2.26402	0.0016856	4.17246	0.000809196	3.07352	0.211465	1.40631	16.9148	19.0785	3.75972	1
RNU2-1	NR_002716	0.0105168	2.26402	0.0016856	4.17246	0.000809196	3.07352	0.211465	1.40631	16.9148	19.0785	3.75972	1
HIST1H2AI	NM_003509	0.000662876	3.50652	0.013996	2.69344	0.000765427	3.07321	0.00447919	2.52022	9.71719	10.7894	3.70116	1
TEC	NM_003215	0.00108377	3.59439	0.0243969	2.62349	0.00142987	3.07081	0.0061259	2.60614	7.6497	10.1394	4.4182	1
HIST1H2BC	NM_003526	0.0003809	3.74592	0.0178776	2.51235	0.000653089	3.06775	0.00216105	2.75548	11.4787	12.1589	3.53086	1
OIP5	NM_007280	2.73162e-05	2.98417	0.000149931	3.15317	9.98785e-06	3.0675	0.000716254	2.03504	26.6664	10.0745	1.25933	1
CHMP4C	NM_152284	0.00186778	3.89878	0.0621272	2.41307	0.00361543	3.06725	0.00741863	2.90673	6.79248	11.9462	5.86247	1
SLC29A2	NM_001532	0.00110843	3.07607	0.00591153	3.05624	0.0005897	3.06614	0.0116501	2.11966	8.72555	8.97905	3.43017	1
FEN1	NM_004111	8.94251e-05	3.38239	0.00219908	2.77426	8.49184e-05	3.06327	0.000942081	2.40717	22.4507	13.9992	2.07852	1
TACC3	NM_006342	0.000818207	4.06691	0.0552527	2.29921	0.00208286	3.05789	0.00317459	3.08132	12.2767	18.0694	4.90614	1
RFC4	NM_002916	0.000915747	2.90585	0.0029455	3.18151	0.000345622	3.04056	0.0128684	1.97573	10.0614	8.83763	2.92788	1
E2F8	NM_024680	0.000552118	2.99504	0.0026655	3.08676	0.000250281	3.04055	0.00751851	2.057	10.9264	8.8218	2.69128	1
TK1	NM_003258	0.00149637	3.83951	0.0555646	2.38527	0.00295388	3.02627	0.00612535	2.87361	8.56808	13.7911	5.3653	1
CENPL	NM_001127181	0.000177261	3.00307	0.00108881	3.04229	8.12735e-05	3.02262	0.00293765	2.07251	16.7401	10.0819	2.00755	1
C11orf71	BC071695	0.191646	-1.15393	0.297798	1.156	0.992525	1.0009	0.0853775	-1.21106	3.10517	0.540417	0.580127	1
SLC17A8	NM_139319	0.576942	1.05904	0.674181	-1.05719	0.992507	1.00087	0.454872	1.07886	0.239413	0.039456	0.549344	1
OR10AD1	NM_001004134	0.933583	1.01211	0.955626	-1.01043	0.994969	1.00083	0.912968	1.01561	1.00882	0.33323	1.10105	1
FAM53C	NM_001135647	0.519451	-1.07121	0.608021	1.07297	0.993228	1.00082	0.382908	-1.09667	1.41538	0.250189	0.589218	1
DPEP3	NM_022357	0.731012	-1.03493	0.78043	1.03656	0.993111	1.00079	0.637505	-1.04739	0.591571	0.0928947	0.523435	1
KIF26A	NM_015656	0.624427	-1.04501	0.694094	1.04661	0.992505	1.00077	0.504494	-1.061	0.217858	0.0275551	0.421606	1
EPHA5	NM_004439	0.375874	-1.59463	0.487922	1.597	0.998743	1.00074	0.236199	-1.86393	1.34335	5.67094	14.0717	1
MIR199B	NR_029619	0.67072	1.03812	0.751191	-1.0366	0.992675	1.00073	0.568783	1.05063	0.929819	0.112965	0.40497	1
ATRN	NM_139321	0.445766	-1.15866	0.548511	1.16036	0.996625	1.00073	0.304987	-1.21756	0.647647	0.3712	1.91051	1
LOC100128233	BX161428	0.779752	1.03155	0.835903	-1.03012	0.994537	1.00069	0.707592	1.04181	0.434362	0.0845681	0.648983	1
DUSP15	NM_080611	0.826509	1.0145	0.877405	-1.01316	0.99118	1.00066	0.771334	1.01892	0.300974	0.020507	0.227118	1
NPEPPS	NM_006310	0.172863	-1.12327	0.276987	1.12474	0.992989	1.00065	0.0733669	-1.16817	19.5837	2.04503	0.348083	1
RBM42	NM_024321	0.701093	-1.05918	0.760923	1.06051	0.996314	1.00063	0.601179	-1.08013	2.39403	0.844182	1.1754	1
C16orf71	NM_139170	0.590699	1.03643	0.686746	-1.03513	0.99167	1.00063	0.471558	1.04843	0.96261	0.0664949	0.230259	1
C3orf25	BC066975	0.640594	-1.10534	0.713732	1.10669	0.997495	1.00061	0.526567	-1.14333	1.17162	0.844409	2.4024	1
ZSWIM2	NM_182521	0.94566	1.00852	0.963587	-1.00737	0.995969	1.00057	0.928718	1.01099	0.227277	0.0558247	0.818748	1
ODAM	NM_017855	0.548426	-1.03761	0.631524	1.03869	0.992539	1.00052	0.415275	-1.05083	0.382505	0.0225067	0.196134	1
TBL3	NM_006453	0.991259	-1.00191	0.989884	1.00286	0.997634	1.00047	0.986637	-1.00287	6.02525	2.90133	1.6051	1
NKX2-1	NM_003317	0.606466	1.08094	0.692053	-1.08008	0.997691	1.0004	0.487577	1.10905	0.228076	0.0813322	1.18867	1
MIR195	NR_029712	0.79432	1.03442	0.843086	-1.0337	0.997659	1.00035	0.724927	1.04591	0.0999212	0.0265749	0.886527	1
SCRN1	NM_014766	0.839014	-1.05052	0.873234	1.05121	0.998801	1.00033	0.781985	-1.06816	3.86508	3.595	3.10041	1
C9orf144	NR_024481	0.408626	1.10104	0.521896	-1.10034	0.997582	1.00032	0.269149	1.1367	2.37303	0.49213	0.691283	1
SHPRH	NM_001042683	0.15355	-1.36586	0.258297	1.36673	0.998651	1.00032	0.0621425	-1.51578	2.27697	1.54543	2.2624	1
MEN1	NM_130802	0.763783	-1.04931	0.813491	1.04995	0.998342	1.0003	0.682677	-1.0665	1.12446	0.454814	1.34824	1
AARSD1	NM_001136042	0.745226	-1.04184	0.798566	1.04239	0.998169	1.00026	0.658546	-1.05636	2.06414	0.517342	0.835445	1
EEF2K	NM_013302	0.358553	1.2044	0.474288	-1.20381	0.998922	1.00024	0.220556	1.28121	1.49911	0.932203	2.07279	1
C1orf65	NM_152610	0.8507	-1.01517	0.880492	1.01565	0.99746	1.00023	0.796752	-1.02044	0.0357653	0.00362032	0.337414	1
LOC441956	AK125677	0.546875	1.09425	0.641137	-1.09376	0.998679	1.00022	0.417243	1.12744	0.277121	0.0962819	1.15812	1
MEAF6	NM_022756	0.681145	-1.10257	0.748854	1.10301	0.999255	1.0002	0.577636	-1.1392	0.154473	0.136952	2.95524	1
TFEB	NM_007162	0.87473	-1.01544	0.901188	1.0157	0.998864	1.00013	0.829762	-1.02073	1.75104	0.261765	0.498305	1
PAOX	NM_152911	0.558026	1.05038	0.650334	-1.05014	0.998821	1.00011	0.430027	1.06764	0.932942	0.102183	0.365092	1
LOC100287582	XM_002345541	0.301969	1.06526	0.418716	-1.06529	0.999797	-1.00001	0.16996	1.08795	3.16533	0.177827	0.187266	1
C12orf37	AK058107	0.483247	1.10096	0.585045	-1.101	0.999882	-1.00002	0.345809	1.13684	0.812606	0.236094	0.968463	1
AMDHD2	NM_015944	0.838904	1.02399	0.874265	-1.0241	0.999603	-1.00005	0.78236	1.03215	0.0633025	0.0136065	0.716479	1
BEX2	NM_032621	0.780597	-1.06944	0.82934	1.06931	0.999783	-1.00006	0.705679	-1.0936	0.258614	0.236985	3.05455	1
C2orf84	BC050462	0.176665	-1.19579	0.28689	1.19558	0.999374	-1.00009	0.0765328	-1.26916	1.56224	0.393527	0.839663	1
CACNA2D4	NM_172364	0.683138	1.05875	0.750465	-1.059	0.999261	-1.00012	0.580165	1.07917	0.157346	0.0483246	1.02375	1
TSPY2	NM_022573	0.268012	-1.03779	0.388304	1.03751	0.996363	-1.00013	0.142728	-1.05061	1.67657	0.0279244	0.0555189	1
FCRL4	NM_031282	0.648788	-1.03911	0.726067	1.03875	0.998184	-1.00017	0.538752	-1.05237	0.254094	0.0282546	0.370659	1
LOC100128175	AF119886	0.190124	1.10048	0.299795	-1.10094	0.9974	-1.00021	0.0849271	1.13633	1.42831	0.110351	0.257533	1
HDHD2	NM_032124	0.153205	-1.29316	0.259547	1.2926	0.998889	-1.00022	0.062142	-1.40867	1.83782	0.846523	1.53538	1
RAI14	NM_001145525	0.169599	1.85336	0.277837	-1.85436	0.999449	-1.00027	0.0719651	2.27697	4.13601	11.9647	9.64271	1
HTRA2	NM_013247	0.707741	-1.04271	0.77419	1.04212	0.997776	-1.00028	0.612741	-1.05715	0.895784	0.175277	0.652229	1
NUDT16L1	NM_032349	0.875947	-1.02455	0.905906	1.02398	0.998448	-1.00028	0.833025	-1.03268	0.0358914	0.0137016	1.27251	1
ARC	NM_015193	0.622236	1.06273	0.699152	-1.06339	0.99779	-1.00031	0.504426	1.08473	0.241617	0.0576347	0.795124	1
AFARP1	NR_002796	0.594488	1.06991	0.676068	-1.07066	0.997558	-1.00035	0.471094	1.09453	0.401486	0.100958	0.838205	1
OR52R1	NM_001005177	0.694352	-1.02949	0.766192	1.02875	0.995732	-1.00036	0.596865	-1.03927	2.80881	0.241431	0.286516	1
CCR6	NM_031409	0.878399	1.03894	0.903863	-1.03969	0.998734	-1.00036	0.834644	1.0525	0.552887	0.545294	3.28756	1
UBXN11	NM_183008	0.427657	1.16938	0.534205	-1.17034	0.998146	-1.00041	0.286944	1.23232	0.532999	0.31788	1.988	1
ZNF12	NM_016265	0.328048	-1.16227	0.446975	1.16119	0.997292	-1.00046	0.193216	-1.22164	1.37743	0.490491	1.18697	1
DNAJC8	NM_014280	0.228841	1.15791	0.3408	-1.15916	0.995961	-1.00054	0.111619	1.21634	5.61325	1.22288	0.726184	1
ACSM2A	NM_001010845	0.0907872	1.18475	0.175101	-1.18612	0.994544	-1.00058	0.0290047	1.25411	2.58264	0.352885	0.455457	1
ZNF646	NM_014699	0.902518	1.02141	0.920313	-1.02259	0.997092	-1.00058	0.866112	1.02904	0.108386	0.0513397	1.57891	1
NMRAL1	NM_020677	0.489203	-1.0762	0.59672	1.07483	0.994679	-1.00064	0.354283	-1.1024	3.75219	0.653591	0.580631	1
ANKS1B	NM_152788	0.908618	1.03102	0.926077	-1.03239	0.997821	-1.00066	0.874777	1.04203	1.00965	1.13197	3.73718	1
TREML1	NM_178174	0.341813	1.10582	0.451628	-1.10729	0.994385	-1.00066	0.203556	1.14403	0.983635	0.166373	0.563804	1
SIRT4	NM_012240	0.392228	-1.13704	0.508622	1.13553	0.996055	-1.00066	0.253424	-1.18625	0.670693	0.230368	1.14492	1
PP14571	AK092442	0.865438	-1.01944	0.902629	1.0181	0.994939	-1.00066	0.821037	-1.02556	0.117388	0.0239735	0.680745	1
IFNA1	NM_024013	0.416442	1.13282	0.521853	-1.13436	0.996068	-1.00068	0.274985	1.18143	2.02029	0.728082	1.20128	1
SNORD116-26	NR_003340	0.829808	-1.05951	0.870885	1.05802	0.997714	-1.0007	0.771814	-1.07962	2.62332	2.99782	3.80919	1
TBX5	NM_181486	0.776181	-1.03985	0.832183	1.03828	0.995187	-1.00076	0.702518	-1.05296	0.0669823	0.0199643	0.993511	1
REM2	NM_173527	0.337519	1.12353	0.447334	-1.12531	0.994142	-1.00079	0.199645	1.16862	1.02965	0.229204	0.742011	1
ALDH3A1	NM_000691	0.437442	1.09412	0.537573	-1.09599	0.993467	-1.00085	0.295393	1.12806	2.13287	0.439276	0.686519	1
SPANXN2	NM_001009615	0.267213	-1.17816	0.388917	1.17616	0.994805	-1.00085	0.142382	-1.24364	1.28363	0.41616	1.08068	1
TCN1	NM_001062	0.24225	1.1279	0.351746	-1.12986	0.992323	-1.00087	0.120956	1.17475	6.83982	1.06787	0.520416	1
SOHLH1	NM_001012415	0.263158	1.12707	0.373274	-1.12907	0.992511	-1.00089	0.136959	1.17361	1.48644	0.251919	0.564926	1
C14orf37	AK292513	0.00032041	-3.5715	0.00567804	-2.93086	0.000296089	-3.23536	0.00285732	-2.49567	11.9354	11.2224	3.1342	1
NYNRIN	NM_025081	4.01171e-05	-4.28246	0.00763942	-2.46206	0.000107921	-3.2471	0.000224795	-3.17148	18.8484	13.7995	2.44043	1
ZFP36L2	NM_006887	0.000339843	-3.65525	0.00705799	-2.89368	0.000348429	-3.25225	0.00278939	-2.56509	11.8859	11.7672	3.30006	1
EDNRB	NM_001122659	1.87285e-05	-3.18179	0.000114779	-3.33002	7.10397e-06	-3.25506	0.000498302	-2.13071	30.209	11.7145	1.29261	1
TNFSF4	NM_003326	0.0261584	-1.49645	1.85946e-06	-7.11324	7.83214e-06	-3.26261	0.129188	1.28516	32.8172	13.0604	1.32658	1
EHD2	NM_014601	0.00401998	-2.78873	0.00364205	-3.83986	0.000839142	-3.27236	0.0590926	-1.78089	7.69195	9.7706	4.23412	1
PALLD	NM_001166108	0.0102397	-2.59817	0.0046415	-4.12311	0.00158028	-3.273	0.135171	-1.62029	6.14539	9.36975	5.08227	1
CYTIP	NM_004288	0.00422152	-1.95156	2.67321e-05	-5.50254	3.05727e-05	-3.27697	0.586043	-1.10542	26.5663	14.5749	1.82874	1
ACTC1	NM_005159	0.00122851	-1.95759	5.36817e-06	-5.48671	6.08135e-06	-3.2773	0.497202	-1.1099	29.8639	11.3124	1.26266	1
GABRG1	NM_173536	3.77464e-05	-4.43806	0.00893773	-2.4373	0.000113468	-3.28891	0.000197982	-3.2978	17.023	12.8944	2.5249	1
SNORD114-6	NR_003198	0.00572043	-2.93783	0.00827156	-3.68427	0.00172304	-3.28995	0.0591798	-1.90214	6.4144	10.1222	5.26012	1
MT1JP	AF348994	0.0042574	-2.28804	0.00032164	-4.73682	0.000172769	-3.29211	0.191616	-1.36239	12.1184	10.2164	2.81017	1
HS3ST1	NM_005114	2.18638e-05	-3.29678	0.000181993	-3.29155	9.94875e-06	-3.29416	0.000488886	-2.21628	25.2202	10.7691	1.42334	1
PLXDC1	NM_020405	0.000252352	-3.00396	0.000538018	-3.61311	6.3777e-05	-3.29448	0.00633958	-1.95765	15.0627	9.93614	2.19884	1
SIDT2	NM_001040455	0.00105091	-3.75375	0.0177949	-2.89149	0.00114831	-3.29453	0.00677704	-2.63488	7.90657	11.1044	4.68151	1
ODZ4	NM_001098816	5.01028e-05	-3.42995	0.000629445	-3.16649	3.06829e-05	-3.29559	0.000794482	-2.33577	18.7902	10.4162	1.84781	1
CASQ2	NM_001232	2.99436e-05	-2.73068	1.73597e-05	-3.98244	2.95199e-06	-3.29769	0.00267769	-1.72275	29.2175	9.52167	1.0863	1
TXLNB	NM_153235	1.66817e-05	-4.48655	0.00558208	-2.42603	5.39272e-05	-3.29917	9.00773e-05	-3.33899	21.3469	13.5556	2.11672	1
CAMK2N1	NM_018584	0.00838417	-2.86225	0.00913713	-3.8059	0.00224495	-3.30052	0.0834665	-1.83326	5.69114	9.78116	5.72888	1
LAYN	NM_178834	1.58393e-06	-4.28193	0.000553158	-2.5466	4.13405e-06	-3.30217	1.16412e-05	-3.1356	39.0777	13.7531	1.17315	1
C1orf162	NM_174896	0.00306432	-2.20267	0.000112653	-4.9954	7.32726e-05	-3.31711	0.2332	-1.28853	23.042	15.9013	2.30033	1
RGS1	NM_002922	0.138773	-1.70446	0.00141428	-6.47014	0.00265934	-3.32086	0.789626	1.09324	14.06	25.7256	6.09901	1
STOM	NM_004099	5.49352e-07	-3.5426	1.45961e-05	-3.11511	3.81557e-07	-3.32199	1.16692e-05	-2.42568	51.1292	10.8243	0.705685	1
LRRC32	NM_001128922	0.00022962	-2.16645	3.64434e-06	-5.09663	2.49438e-06	-3.32289	0.12042	-1.2589	31.8028	10.1142	1.0601	1
C5AR1	NM_001736	0.00606599	-1.90853	2.49063e-05	-5.8509	3.34961e-05	-3.34165	0.759949	-1.05916	19.2343	11.1399	1.93056	1
PNRC1	NM_006813	8.53874e-06	-4.09402	0.00101423	-2.72889	1.49913e-05	-3.34248	7.36394e-05	-2.9297	25.9555	12.4712	1.60161	1
PTCH2	NM_003738	0.00144854	-3.34724	0.00717744	-3.34429	0.00076733	-3.34576	0.0144146	-2.23831	9.30994	11.9695	4.28556	1
SCD5	NM_001037582	7.17837e-08	-4.26564	2.94873e-05	-2.63299	1.70085e-07	-3.35133	6.45195e-07	-3.08913	74.3053	13.4458	0.60318	1
PABPC5	NM_080832	3.39987e-08	-4.55602	3.90466e-05	-2.47343	1.22071e-07	-3.35694	2.35354e-07	-3.36889	84.8958	14.3639	0.56398	1
FLT1	NM_002019	0.000669721	-3.07355	0.00143212	-3.67374	0.000188525	-3.36027	0.0125855	-1.99192	13.6439	12.1682	2.97282	1
PLP1	NM_000533	6.31877e-05	-4.07464	0.00411764	-2.77626	9.96942e-05	-3.36337	0.000483192	-2.89915	16.4058	12.4923	2.53817	1
NUPR1	NM_001042483	0.00202051	-3.51118	0.013264	-3.24491	0.00135629	-3.37542	0.0158605	-2.37167	8.90631	13.6662	5.11481	1
FXYD1	NM_005031	0.00010461	-3.62062	0.00162111	-3.15814	7.76485e-05	-3.38148	0.00129606	-2.46779	15.4616	11.1716	2.40846	1
THBD	NM_000361	2.94254e-06	-2.57255	4.58825e-07	-4.44845	1.18153e-07	-3.38287	0.00112625	-1.56421	58.4669	9.94985	0.567264	1
APBB2	NM_004307	3.21267e-05	-4.08111	0.00231424	-2.81007	4.94316e-05	-3.38647	0.000269301	-2.89207	18.8047	12.212	2.1647	1
CDH23	NM_022124	2.90861e-05	-2.86832	2.47216e-05	-4.00082	3.60435e-06	-3.38757	0.0020705	-1.80681	29.4006	10.4706	1.18712	1
TYRO3	NM_006293	5.4045e-06	-4.96553	0.0053748	-2.31144	2.64255e-05	-3.38785	2.45139e-05	-3.75555	28.4865	15.9615	1.86772	1
ITIH5	NM_030569	7.23715e-05	-2.91382	7.65279e-05	-3.94055	1.08186e-05	-3.38852	0.00365855	-1.84478	22.2738	10.1588	1.52029	1
PON3	NM_000940	8.03544e-07	-5.49919	0.00474439	-2.09255	7.24799e-06	-3.39224	2.82489e-06	-4.2994	39.8667	16.6351	1.3909	1
TCEA3	NM_003196	0.00101146	-4.04953	0.0243586	-2.84172	0.00137453	-3.39229	0.00567802	-2.85899	20.4885	31.8206	5.17699	1
ICAM1	NM_000201	0.274352	-1.51405	0.00137399	-7.60475	0.00389944	-3.39323	0.474636	1.29883	6.4974	13.9166	7.13959	1
COPZ2	NM_016429	0.000850593	-1.9999	3.45609e-06	-5.75822	3.88671e-06	-3.3935	0.467112	-1.11578	30.7608	11.1719	1.21062	1
GPR1	NM_005279	0.00015171	-2.00147	4.25067e-07	-5.76336	4.79324e-07	-3.39635	0.363051	-1.11633	47.3706	10.9216	0.768524	1
CXorf36	NM_176819	0.00012064	-2.97273	0.000160962	-3.88294	2.1539e-05	-3.39749	0.00471103	-1.89134	22.1551	11.8908	1.78902	1
INSR	NM_000208	1.14366e-07	-3.82022	6.71051e-06	-3.04458	1.11467e-07	-3.41042	1.97667e-06	-2.63581	93.7595	15.972	0.567836	1
EVC	NM_153717	0.00141359	-3.04058	0.00216836	-3.84477	0.000355495	-3.41911	0.0242463	-1.94089	9.52415	10.3005	3.60506	1
GAB1	NM_207123	0.000116301	-4.29903	0.00887207	-2.71998	0.000218461	-3.41954	0.000733019	-3.07976	14.3674	13.692	3.17665	1
NFIL3	NM_005384	0.00249392	-4.03363	0.0391748	-2.90339	0.00310348	-3.42217	0.012412	-2.82746	6.06128	12.2325	6.72711	1
COLEC12	NM_130386	1.75022e-06	-3.23778	7.28534e-06	-3.65054	4.75095e-07	-3.43797	8.04253e-05	-2.10279	47.4915	11.1476	0.782424	1
FBXL7	NM_012304	7.22596e-05	-3.00631	9.74373e-05	-3.93523	1.24946e-05	-3.43955	0.00319224	-1.9042	22.3821	10.8094	1.60983	1
TLR4	NR_024168	0.000917566	-3.03456	0.0013103	-3.90302	0.000208695	-3.44151	0.0188971	-1.92737	34.3933	32.7329	3.17242	1
NYNRIN	NM_025081	7.15256e-05	-4.35594	0.00662586	-2.72354	0.000139794	-3.44436	0.000465522	-3.11917	16.6244	14.3142	2.87011	1
CIRBP	NM_001280	0.000263628	-4.51047	0.0209165	-2.63503	0.000582352	-3.44749	0.00133681	-3.26559	10.6881	13.3747	4.17121	1
NFIX	NM_002501	0.001118	-3.28298	0.00357453	-3.62046	0.000432207	-3.44759	0.0147675	-2.13804	9.7854	11.298	3.8486	1
KCNMB1	NM_004137	0.000719267	-2.32993	3.02546e-05	-5.10477	1.63844e-05	-3.44873	0.110589	-1.35317	20.5463	10.6056	1.7206	1
CACNA1H	NM_021098	5.10885e-05	-3.77468	0.00111307	-3.15636	4.26927e-05	-3.4517	0.000635445	-2.57327	18.0907	11.7019	2.15615	1
ENTPD1	NM_001776	0.0274164	-2.24294	0.00201094	-5.3309	0.00146467	-3.45787	0.43486	-1.28396	8.12121	13.256	5.44091	1
BMPR1B	NM_001203	0.0182606	-2.5972	0.00578365	-4.61091	0.00246413	-3.46056	0.210455	-1.56043	6.06939	11.6028	6.37231	1
RUNDC2C	NR_002939	6.20848e-05	-3.14231	0.000138616	-3.8157	1.43177e-05	-3.46267	0.00216821	-2.01091	23.6217	11.8978	1.67893	1
ST5	NM_005418	4.57656e-05	-4.0821	0.00224903	-2.95178	5.93982e-05	-3.47123	0.000416788	-2.84572	17.5605	12.4066	2.35502	1
LOC727963	ENST00000379369	0.00383939	-3.0399	0.00493043	-3.96424	0.00099907	-3.47144	0.0491572	-1.92077	7.50278	11.0339	4.90214	1
PROS1	NM_000313	0.00275791	-3.41423	0.0105262	-3.53185	0.00137787	-3.47254	0.0246348	-2.24196	8.34031	13.4635	5.38088	1
SCARNA17	NR_003003	0.000172549	-3.60643	0.0017178	-3.35372	0.000104756	-3.47778	0.00231184	-2.40937	18.7746	15.2811	2.71308	1
SEMA3C	NM_006379	0.0666081	-2.09563	0.00361071	-5.77566	0.0034913	-3.47903	0.669123	-1.16802	7.78621	16.7556	7.1732	1
ADAMTS12	NM_030955	0.00840539	-3.24252	0.0176072	-3.73351	0.00349258	-3.47937	0.0631801	-2.09015	5.34252	11.5	7.17516	1
NBL1	NM_182744	0.000729614	-3.04361	0.000936828	-4.00478	0.000151128	-3.49127	0.0170827	-1.9166	11.9923	10.7616	2.99124	1
MIR154	NR_029704	0.000175068	-3.80864	0.00291664	-3.20726	0.00014388	-3.49504	0.00186658	-2.58261	13.4176	11.9133	2.95962	1
INMT	NM_006774	0.0222953	-1.95503	0.000188467	-6.28846	0.000248974	-3.5063	0.818159	-1.05919	11.7559	12.064	3.42069	1
WFS1	NM_006005	2.40944e-06	-4.1125	0.000189773	-2.98967	3.11934e-06	-3.50643	2.84763e-05	-2.85474	34.3808	12.5384	1.21564	1
LOC100290146	AK289373	0.0277686	-1.73606	3.39031e-05	-7.09121	7.70612e-05	-3.50867	0.640485	1.10664	18.7796	14.3772	2.55192	1
P4HA3	NM_182904	0.00215348	-1.73055	4.8583e-07	-7.12835	1.23191e-06	-3.51226	0.43739	1.1121	43.6447	13.02	0.994393	1
CD99	NM_002414	0.000680855	-3.99711	0.0121187	-3.09391	0.00071015	-3.51663	0.00490832	-2.74313	9.56143	13.0442	4.54749	1
CD99	NM_002414	0.000680855	-3.99711	0.0121187	-3.09391	0.00071015	-3.51663	0.00490832	-2.74313	9.56143	13.0442	4.54749	1
IL33	NM_033439	0.000923012	-2.54623	0.00011931	-4.85704	4.52493e-05	-3.51669	0.0660708	-1.50352	15.8311	10.6983	2.25259	1
PBX3	NM_006195	0.000113344	-3.4277	0.000591713	-3.60854	4.51861e-05	-3.51696	0.00225731	-2.23474	21.7658	14.7057	2.2521	1
LOC100291056	ENST00000390631	0.0307465	-1.75292	4.83036e-05	-7.07274	0.000104956	-3.52107	0.687417	1.09504	17.8789	14.8494	2.76851	1
FPR1	NM_002029	0.0340734	-1.87646	0.00019738	-6.61335	0.000311606	-3.52274	0.999058	1.0003	12.072	13.2314	3.65347	1
GEFT	NM_182947	5.55604e-05	-2.78075	1.87245e-05	-4.48604	4.06655e-06	-3.53193	0.00599239	-1.68607	29.0533	11.3673	1.30419	1
ADCY5	NM_183357	0.00400137	-3.09765	0.00528766	-4.02922	0.00106808	-3.53286	0.0497564	-1.94668	7.06265	10.8868	5.13822	1
STAB1	NM_015136	0.00602919	-2.11339	7.94181e-05	-5.92481	7.65424e-05	-3.53856	0.480119	-1.16795	18.6892	14.4782	2.58228	1
HSPB6	NM_144617	1.48174e-06	-3.81552	3.88351e-05	-3.30227	1.0667e-06	-3.54963	2.87403e-05	-2.56223	43.8997	12.908	0.980115	1
TMEM204	NM_024600	5.13936e-08	-3.16219	1.0086e-07	-3.99464	8.39559e-09	-3.55412	5.08328e-06	-1.99295	116.556	12.3885	0.354291	1
CPE	NM_001873	0.0760021	-2.00476	0.00228204	-6.31352	0.00270541	-3.55768	0.818408	-1.08469	5.88096	12.0956	6.85582	1
ERG	NM_001136154	0.022248	-2.23103	0.001096	-5.67451	0.000866139	-3.55809	0.460323	-1.25083	8.56647	12.5838	4.89654	1
LOC652493	ENST00000390249	0.197709	-1.51289	0.000263442	-8.40475	0.000919643	-3.56588	0.339139	1.34389	11.7275	17.5811	4.99714	1
HLA-DQA1	NM_002122	0.0296366	-1.30226	1.04552e-08	-9.84109	1.02267e-07	-3.57989	0.000650356	1.64557	102.366	18.5059	0.602603	1
PIK3IP1	NM_052880	5.86989e-05	-2.85336	2.37193e-05	-4.51336	4.82145e-06	-3.58863	0.00555561	-1.7266	29.1352	12.1409	1.38903	1
CSDC2	NM_014460	2.03647e-07	-4.23156	2.16736e-05	-3.04601	2.69755e-07	-3.59018	2.69969e-06	-2.91917	58.837	13.1144	0.742977	1
HCLS1	NM_005335	0.0163058	-1.87825	4.59457e-05	-6.86672	7.77917e-05	-3.5913	0.956923	1.01195	21.9304	17.458	2.65354	1
HEG1	NM_020733	0.0356057	-2.28798	0.00280254	-5.64982	0.00210638	-3.59537	0.471353	-1.28462	7.55664	14.628	6.45259	1
ARHGAP31	NM_020754	3.73847e-05	-4.07046	0.00121383	-3.1766	3.77968e-05	-3.59586	0.000418009	-2.76901	20.2347	13.5692	2.2353	1
CALB2	NM_001740	0.00312741	-4.33509	0.0487403	-2.99993	0.00408223	-3.60624	0.0143771	-3.00582	5.62111	13.4695	7.98747	1
C1QA	NM_015991	0.0319542	-1.87175	0.000137182	-6.96163	0.000231878	-3.60977	0.937286	1.02013	19.4916	20.5598	3.51601	1
IGKC	BC093097	0.124312	-1.61464	0.000206306	-8.09091	0.000596673	-3.61441	0.45502	1.24333	10.9343	14.8463	4.52593	1
DLG2	NM_001364	5.92965e-06	-3.59159	4.9344e-05	-3.64036	2.48864e-06	-3.6159	0.000163245	-2.33475	32.2982	11.7623	1.21393	1
ABCG2	NM_004827	7.55884e-05	-4.67859	0.00766487	-2.80344	0.000156714	-3.62163	0.000469777	-3.31807	19.65	18.8541	3.19832	1
CD55	NM_001114752	0.00544525	-3.15506	0.00682595	-4.16471	0.00147949	-3.6249	0.0611917	-1.96102	7.78932	13.7402	5.87992	1
MX1	NM_002462	0.118656	-1.92078	0.00296883	-6.85261	0.00416687	-3.628	0.976792	-1.01126	10.8345	26.3832	8.11701	1
ADAMTS16	NM_139056	5.1188e-05	-2.99026	3.36935e-05	-4.42037	5.61965e-06	-3.63567	0.00371742	-1.82204	27.5289	12.1145	1.46688	1
NDRG2	NM_201540	4.05061e-05	-6.71055	0.0840938	-1.97448	0.000430704	-3.64004	9.88899e-05	-5.34904	19.2444	24.1898	4.18992	1
ITGBL1	NM_004791	0.00046884	-1.69737	2.83571e-08	-7.81475	8.74727e-08	-3.64205	0.156344	1.16912	81.2072	14.5929	0.598999	1
IGFBP2	NM_000597	0.0142656	-3.0311	0.0121723	-4.37773	0.00359526	-3.64271	0.124244	-1.85291	5.5078	12.8638	7.7852	1
ATF3	NM_001040619	0.00272699	-3.55242	0.00975497	-3.73911	0.00130371	-3.64457	0.0251711	-2.28878	6.87622	11.7873	5.71406	1
INHA	NM_002191	0.000341099	-7.56949	0.279202	-1.75547	0.00398086	-3.64527	0.000611585	-6.27486	9.62034	23.2493	8.05562	1
NFATC4	NM_004554	6.8856e-05	-3.20723	0.000107903	-4.15353	1.29768e-05	-3.64984	0.00283516	-1.99523	21.4547	11.48	1.7836	1
GNG2	NM_053064	1.69842e-06	-3.68304	1.8492e-05	-3.62448	7.7592e-07	-3.65364	4.82192e-05	-2.39769	42.2985	12.1458	0.95715	1
ZNF275	NM_001080485	1.32793e-05	-2.65394	1.39611e-06	-5.05125	4.37711e-07	-3.66138	0.00490161	-1.54677	44.4651	11.3282	0.849221	1
PPP1R15A	NM_014330	0.000562451	-3.37951	0.00141988	-3.97322	0.000171773	-3.66436	0.0103068	-2.13374	12.174	12.1739	3.3333	1
C1QTNF1	NM_030968	9.60506e-05	-3.00971	6.33187e-05	-4.46671	1.09951e-05	-3.66654	0.00591259	-1.82753	22.0807	11.4564	1.72947	1
SLC24A3	NM_020689	0.000608158	-3.41742	0.00169111	-3.94034	0.000198971	-3.66957	0.0103942	-2.16366	11.7646	12.2392	3.46782	1
KANK2	NM_001136191	1.93322e-06	-3.98385	4.96318e-05	-3.43115	1.39499e-06	-3.69719	3.67476e-05	-2.64134	39.3641	13.0705	1.10681	1
RNASE6	NM_005615	0.100435	-1.82941	0.000882129	-7.47564	0.00157933	-3.69811	0.843046	1.06882	11.7978	21.8799	6.18192	1
NBLA00301	EU000855	0.000365791	-5.68729	0.0657149	-2.41264	0.0014565	-3.70424	0.00121885	-4.24043	9.45601	17.1665	6.05136	1
PRG4	NM_005807	0.695965	-1.04167	2.49286e-09	-13.2048	6.12738e-08	-3.70878	9.20558e-06	2.26906	137.191	23.529	0.571685	1
STAT5A	NM_003152	4.85065e-06	-3.90118	8.38344e-05	-3.53074	2.98703e-06	-3.71134	9.792e-05	-2.56198	40.8132	16.1074	1.31554	1
CGNL1	NM_032866	0.00190734	-2.41891	8.09102e-05	-5.70761	4.77874e-05	-3.71567	0.175644	-1.35353	20.791	15.5077	2.48628	1
TPM2	NM_003289	0.0216458	-2.72892	0.00669826	-5.07581	0.00297424	-3.72175	0.23091	-1.5879	5.38197	12.2282	7.57357	1
GLI3	NM_000168	0.000390324	-4.61776	0.0155676	-3.00775	0.000608213	-3.7268	0.00235151	-3.19904	11.2011	16.0259	4.76916	1
SVIL	NM_021738	0.0032179	-4.17033	0.0305063	-3.33984	0.00301723	-3.73206	0.0182182	-2.78996	5.94207	13.6193	7.64002	1
PTGS2	NM_000963	0.0240776	-2.4067	0.00201494	-5.85406	0.00137459	-3.75352	0.393768	-1.33538	6.75738	12.3058	6.07031	1
KGFLP1	NR_003674	0.000185332	-4.53897	0.00739036	-3.11807	0.000255828	-3.76202	0.00135459	-3.10692	12.2592	14.1308	3.84225	1
TSHZ1	NM_005786	8.95519e-05	-3.16253	8.36266e-05	-4.47694	1.26066e-05	-3.76277	0.00459964	-1.91886	23.1874	12.9122	1.85621	1
STON1-GTF2A1L	NM_172311	1.04621e-06	-5.43018	0.000990445	-2.6083	4.22219e-06	-3.76345	5.90082e-06	-3.94484	37.8483	16.4732	1.45081	1
COL16A1	NM_001856	1.58468e-05	-2.30598	1.35909e-07	-6.14252	1.00221e-07	-3.76358	0.054876	-1.25915	64.6169	12.5627	0.648059	1
FSHR	NM_000145	8.17246e-05	-2.67269	7.90066e-06	-5.30483	2.77725e-06	-3.76539	0.0182438	-1.53247	30.1742	11.9786	1.32327	1
PLXNA4	NM_020911	0.00115453	-2.45877	4.8196e-05	-5.77847	2.72607e-05	-3.76934	0.140001	-1.3702	18.0501	12.0475	2.22482	1
SLC15A3	NM_016582	0.000709274	-3.21221	0.000763129	-4.44291	0.00013114	-3.77777	0.0182983	-1.95396	17.4093	17.0387	3.26238	1
F8	NM_000132	1.96362e-05	-5.13127	0.00442158	-2.78197	5.25693e-05	-3.77823	0.000118222	-3.64845	20.0084	15.6598	2.60888	1
FOLR2	NM_000803	0.00038516	-2.53695	2.02439e-05	-5.62827	9.69922e-06	-3.77871	0.0695823	-1.42623	23.9559	12.6466	1.7597	1
KGFLP1	NR_003674	0.000249135	-4.67169	0.0108651	-3.07063	0.00037969	-3.78748	0.00163076	-3.21415	11.2405	14.5154	4.30449	1
KGFLP1	NR_003674	0.000249135	-4.67169	0.0108651	-3.07063	0.00037969	-3.78748	0.00163076	-3.21415	11.2405	14.5154	4.30449	1
KGFLP1	NR_003674	0.000249135	-4.67169	0.0108651	-3.07063	0.00037969	-3.78748	0.00163076	-3.21415	11.2405	14.5154	4.30449	1
LPL	NM_000237	0.000167131	-5.13901	0.0177533	-2.79489	0.000404792	-3.78985	0.000849593	-3.64832	14.4261	18.9665	4.38245	1
CYP39A1	NM_016593	0.000552965	-4.39303	0.0114229	-3.27341	0.000610556	-3.79212	0.00397577	-2.95868	11.1984	16.4653	4.90111	1
SEMA6D	NM_153618	0.000122528	-4.81451	0.00825922	-3.00271	0.00021596	-3.80218	0.000800899	-3.3372	19.5771	21.9498	3.73732	1
UST	NM_005715	7.30238e-05	-4.83547	0.00594086	-2.99299	0.000133027	-3.80428	0.000497318	-3.35536	16.2035	16.0833	3.30859	1
FAM13C	NM_198215	0.000344266	-3.95046	0.00300133	-3.67186	0.000210006	-3.80861	0.00410097	-2.56067	14.3032	15.9625	3.72004	1
EMCN	NM_016242	3.23255e-05	-3.99791	0.000441257	-3.63584	1.99686e-05	-3.81258	0.000537284	-2.59995	24.2268	15.2978	2.10481	1
NR5A1	NM_004959	3.89975e-05	-5.46855	0.0110424	-2.66556	0.000130026	-3.81795	0.000190747	-3.94406	17.0686	16.9362	3.30747	1
LBH	NM_030915	0.00326167	-3.44246	0.00598525	-4.23498	0.00104248	-3.81821	0.0379225	-2.12775	7.14637	12.3278	5.75013	1
MT1L	NR_001447	0.0135757	-2.69092	0.0026962	-5.42821	0.00126191	-3.8219	0.219069	-1.53115	6.62105	12.0842	6.08374	1
DACT1	NM_016651	0.00163949	-2.9109	0.000541995	-5.02121	0.000157373	-3.82312	0.056081	-1.69991	11.9054	12.4178	3.47678	1
LRRC2	NM_024750	0.000269517	-4.31955	0.00533574	-3.39122	0.000259613	-3.82734	0.00239859	-2.87511	12.0697	14.3307	3.95776	1
FRY	NM_023037	0.000312781	-2.39197	5.88501e-06	-6.12811	3.89035e-06	-3.82861	0.123531	-1.30712	30.1859	13.2376	1.46179	1
ANGPT2	NM_001147	0.000744589	-3.03483	0.00037077	-4.83198	8.52087e-05	-3.82939	0.0280017	-1.79512	16.1435	14.4931	2.99256	1
PROS1	NM_000313	0.00063205	-3.59917	0.00195029	-4.08066	0.000221516	-3.83236	0.0101665	-2.2523	14.0118	16.0005	3.80643	1
CHST15	NM_015892	0.000431882	-4.01546	0.00382823	-3.68587	0.000274203	-3.84714	0.00479954	-2.5995	10.9252	13.2585	4.04525	1
DNAJB4	NM_007034	0.00010204	-3.87181	0.000762008	-3.83548	4.95999e-05	-3.8536	0.00176112	-2.47348	17.9053	14.2336	2.64979	1
ADAMTS18	NM_199355	0.0585281	-2.04346	0.000978989	-7.30206	0.00128888	-3.86284	0.877528	-1.0533	7.87018	14.6831	6.21888	1
CACNB2	NM_201596	1.4112e-05	-5.42077	0.00450298	-2.75908	4.35621e-05	-3.86735	7.9643e-05	-3.86493	21.5538	16.6986	2.58246	1
PSD3	NM_015310	4.23019e-06	-4.54896	0.000268493	-3.30083	5.09439e-06	-3.87497	5.07332e-05	-3.0552	32.3776	15.3495	1.58026	1
PROX1	NM_002763	0.000272421	-5.06531	0.0168356	-2.99337	0.000520027	-3.89389	0.00151343	-3.51469	11.3921	16.6775	4.87983	1
MT2A	NM_005953	0.00556041	-3.30544	0.0058854	-4.6115	0.0013561	-3.90423	0.0667232	-1.98587	7.66074	14.7353	6.41162	1
NCKAP1L	NM_005337	0.0107446	-2.5356	0.000838688	-6.0877	0.000508307	-3.92887	0.287054	-1.38867	14.5547	21.4559	4.91385	1
FCER1G	NM_004106	0.00211484	-2.87326	0.000484977	-5.37248	0.000164854	-3.92893	0.0779476	-1.64053	18.1297	19.9199	3.66247	1
GJA5	NM_005266	0.00045799	-2.93206	0.000111209	-5.29237	3.16875e-05	-3.93924	0.0304848	-1.68251	18.2892	13.5006	2.46058	1
MPEG1	NM_001039396	0.000829211	-2.93251	0.000206717	-5.32313	6.16416e-05	-3.95097	0.0432782	-1.67952	20.2842	17.6243	2.89623	1
TLR1	NM_003263	2.4454e-05	-4.32885	0.000545982	-3.60952	1.93634e-05	-3.95285	0.000345021	-2.822	26.6027	17.5914	2.20422	1
C1QB	NM_000491	0.0427234	-1.9339	0.000194985	-8.13239	0.000342464	-3.96576	0.891356	1.03985	17.0585	22.9421	4.483	1
PRDM1	NM_001198	0.00311247	-3.05961	0.00134153	-5.15796	0.000385176	-3.97257	0.0715872	-1.77082	9.13056	12.699	4.63606	1
KLF9	NM_001206	1.29534e-06	-3.99729	1.38402e-05	-3.95061	5.79259e-07	-3.97388	3.82358e-05	-2.5286	45.4159	13.8858	1.01916	1
MYCT1	NM_025107	1.80619e-07	-4.20295	4.04839e-06	-3.75962	1.10752e-07	-3.97511	4.52067e-06	-2.70297	76.8472	16.5426	0.717553	1
TGFB1I1	NM_001042454	0.000116967	-3.46471	0.000179311	-4.57421	2.26455e-05	-3.98099	0.00427509	-2.0872	19.2856	13.3622	2.30952	1
ZBTB16	NM_006006	6.88672e-06	-4.4875	0.000247789	-3.53545	6.39029e-06	-3.98313	9.70131e-05	-2.94572	28.3377	14.7146	1.73086	1
SYTL4	NM_080737	2.94905e-05	-5.40727	0.00508563	-2.94971	7.20696e-05	-3.99373	0.000181563	-3.77039	22.8152	20.9126	3.05536	1
LTBP3	NM_001130144	0.000100376	-3.33689	9.51905e-05	-4.78698	1.43804e-05	-3.9967	0.00496069	-1.97996	20.7092	12.992	2.09118	1
ITGA9	NM_002207	0.0192438	-2.38465	0.000800315	-6.72565	0.000648751	-4.00479	0.462693	-1.26333	17.2796	27.9919	5.39978	1
SLC6A6	NM_003043	0.000179964	-5.33478	0.0147572	-3.00892	0.000378516	-4.00649	0.000993657	-3.69529	11.872	16.6387	4.67171	1
IGK@	BC030813	0.0627041	-1.72732	5.90755e-05	-9.31529	0.000166071	-4.0113	0.458919	1.21812	15.4501	17.5269	3.7814	1
SPSB1	NM_025106	3.38407e-05	-2.25868	1.13482e-07	-7.17746	1.14107e-07	-4.02636	0.192662	-1.17094	63.8961	14.0994	0.73554	1
FCGR3A	NM_000569	0.0835927	-1.67996	6.83828e-05	-9.65774	0.000211482	-4.02798	0.391752	1.26762	27.0407	32.817	4.04538	1
AASS	NM_005763	0.000920369	-5.01105	0.0255055	-3.23972	0.00134306	-4.02919	0.00501409	-3.38658	8.19083	16.4457	6.69275	1
SSPN	NM_005086	0.000366321	-4.00074	0.00207119	-4.06223	0.000173579	-4.03136	0.00521539	-2.50738	12.5455	14.4957	3.85149	1
SLIT3	NM_003062	2.27243e-05	-3.04946	6.06134e-06	-5.33307	1.37374e-06	-4.03274	0.00362951	-1.74542	34.419	12.9542	1.25457	1
ABCA10	NM_080282	3.11282e-05	-5.3761	0.00443518	-3.03416	6.90788e-05	-4.03881	0.000203347	-3.71355	22.3287	20.5867	3.07328	1
FKBP7	NM_181342	0.000769538	-3.59899	0.00144151	-4.53351	0.00020293	-4.03931	0.0147395	-2.17456	11.1662	13.4633	4.01904	1
RCN3	NM_020650	0.00348249	-2.84713	0.000603663	-5.7495	0.000240193	-4.04593	0.117139	-1.58928	10.5808	13.353	4.20668	1
IGKC	BC029444	0.0663115	-2.20112	0.00227819	-7.44769	0.00251366	-4.04886	0.756646	-1.12712	6.35673	15.5156	8.13605	1
NTRK2	NM_006180	0.00233837	-2.0391	3.4528e-06	-8.0657	5.55388e-06	-4.05546	0.925207	-1.01678	29.2043	15.08	1.7212	1
HLA-DRB3	NM_022555	0.010864	-2.74092	0.00156982	-6.00313	0.000783372	-4.05636	0.22415	-1.50813	20.0517	34.8581	5.79471	1
FNDC4	NM_022823	0.000227067	-4.19357	0.00201153	-3.92652	0.000132849	-4.05785	0.00299419	-2.65817	13.3488	14.5555	3.63466	1
SELP	NM_003005	8.45401e-06	-2.95962	1.33718e-06	-5.57537	3.54476e-07	-4.06214	0.00253219	-1.66909	50.2098	14.2642	0.946973	1
TCEAL6	NM_001006938	3.56284e-07	-4.22861	6.25306e-06	-3.90249	1.96993e-07	-4.06228	9.43697e-06	-2.68587	57.5418	14.4301	0.835921	1
CSF1R	NM_005211	0.00143344	-2.50282	4.01231e-05	-6.59729	2.63223e-05	-4.06347	0.193044	-1.33447	25.3009	18.6996	2.46363	1
ARHGAP28	NM_001010000	4.72043e-05	-6.5159	0.0256512	-2.53797	0.000234702	-4.06659	0.000176606	-4.77691	16.0237	20.2485	4.21221	1
TMEM45A	NM_018004	0.000637906	-3.9258	0.00260591	-4.21327	0.000265985	-4.067	0.00898315	-2.43066	14.6548	19.1304	4.35133	1
GPX3	NM_002084	0.000430303	-3.52963	0.000625542	-4.70103	9.08607e-05	-4.07344	0.011206	-2.10701	14.1858	14.1558	3.32628	1
IGHA1	AF067420	0.0423348	-1.9295	0.000147029	-8.66765	0.000276865	-4.08953	0.825936	1.0646	12.7841	16.9961	4.43158	1
TIE1	NM_005424	0.00102996	-3.18019	0.000478482	-5.26359	0.000116736	-4.09136	0.0356088	-1.82821	13.9255	14.876	3.56085	1
VIPR2	NM_003382	9.484e-05	-3.80164	0.000311755	-4.4044	2.83839e-05	-4.09194	0.00246534	-2.31923	18.2999	13.9038	2.53258	1
CNTNAP2	NM_014141	0.0140426	-1.96398	2.57107e-05	-8.53883	4.76551e-05	-4.09513	0.86158	1.0407	18.6566	16.0433	2.86642	1
RHOB	NM_004040	0.000584611	-4.55115	0.0077594	-3.71972	0.0004961	-4.11449	0.0049983	-2.93734	10.2779	16.0848	5.21662	1
PDZRN4	NM_013377	0.00218766	-2.7359	0.000182266	-6.24293	8.76118e-05	-4.1328	0.132284	-1.48584	13.5265	13.6548	3.36496	1
LDB2	NM_001130834	5.3576e-05	-4.74043	0.00154772	-3.63573	5.2666e-05	-4.1515	0.000586667	-3.08287	26.5232	23.8161	2.99312	1
TLE4	NM_007005	2.81998e-07	-4.51902	8.67971e-06	-3.81483	2.05895e-07	-4.15202	5.94771e-06	-2.89215	65.0566	16.9855	0.870293	1
C1QC	NM_001114101	0.0830801	-1.9891	0.000858256	-8.68251	0.00140178	-4.15576	0.927399	1.03329	11.3392	24.0883	7.08112	1
ARHGAP6	NM_013427	5.10897e-05	-4.03596	0.000283613	-4.28358	1.97005e-05	-4.15792	0.00117753	-2.48511	20.764	14.8188	2.37892	1
CSRP1	NM_004078	0.00208085	-3.53388	0.00245459	-4.89888	0.000466969	-4.16078	0.0350726	-2.08076	9.88288	15.4582	5.21379	1
MAML3	NM_018717	9.68074e-06	-5.18934	0.000884162	-3.36322	1.5003e-05	-4.17767	9.03148e-05	-3.46361	26.8499	18.114	2.2488	1
GGT5	NM_001099781	0.000773677	-2.89646	9.85574e-05	-6.02775	3.6955e-05	-4.17841	0.0602674	-1.59154	17.5544	14.6179	2.77572	1
TENC1	NM_170754	0.000350232	-4.16259	0.00205728	-4.19866	0.00016889	-4.18059	0.00496097	-2.58025	12.0974	14.6145	4.02691	1
POSTN	NM_006475	0.0656651	-1.99331	0.00050581	-8.77884	0.000846075	-4.18317	0.918633	1.03491	10.1624	18.8536	6.18409	1
D4S234E	NM_014392	1.13926e-05	-3.99478	5.66081e-05	-4.40271	3.72625e-06	-4.19379	0.000365965	-2.43737	33.5018	16.5939	1.65104	1
CLSTN2	NM_022131	0.000121422	-11.1373	0.389442	-1.58677	0.00269836	-4.20384	0.000176662	-9.54864	12.4318	32.7093	8.77035	1
IFI6	NM_002038	0.131315	-1.86043	0.000955952	-9.49926	0.00193515	-4.20389	0.73389	1.13836	10.7001	25.4226	7.91974	1
CCDC3	NM_031455	0.00252748	-4.87546	0.0303881	-3.62988	0.00263669	-4.20682	0.0140739	-3.17239	6.74724	17.6425	8.71593	1
GIMAP5	NM_018384	0.000435993	-3.47898	0.00040101	-5.09161	6.94699e-05	-4.20875	0.0142833	-2.02225	18.0899	17.7022	3.26191	1
TBX3	NM_016569	5.77128e-06	-6.48345	0.00474596	-2.73291	2.58785e-05	-4.20935	2.74957e-05	-4.63731	26.6666	20.6309	2.57886	1
MAPK10	NM_138982	1.82295e-05	-3.94537	7.33598e-05	-4.4929	5.44314e-06	-4.21024	0.000601212	-2.391	27.0847	14.6775	1.80637	1
CCBE1	NM_133459	9.28967e-06	-11.7975	0.317464	-1.50365	0.000375745	-4.21179	1.29438e-05	-10.2977	22.9679	34.4823	5.00443	1
LTBP4	NM_001042544	0.000576268	-4.797	0.00939955	-3.70716	0.000553846	-4.21702	0.0045278	-3.0995	9.84697	16.4344	5.56326	1
MRC2	NM_006039	0.0177935	-2.88028	0.00352849	-6.22778	0.00173593	-4.2353	0.24947	-1.56552	7.288	16.9343	7.7453	1
GPR183	NM_004951	0.0135363	-2.43732	0.000404257	-7.36858	0.000341663	-4.23788	0.458827	-1.25253	11.7881	17.4073	4.92228	1
CLIC2	NM_001289	3.95238e-06	-7.69963	0.0154877	-2.33622	3.65144e-05	-4.24123	1.25631e-05	-5.80273	28.1791	23.8895	2.82592	1
FCGR2A	NM_001136219	0.0317911	-2.226	0.000500661	-8.0955	0.000591232	-4.24507	0.750093	-1.10861	13.7826	23.6323	5.7155	1
NR1H4	NM_005123	0.000329943	-4.30942	0.00231256	-4.18842	0.000175632	-4.24849	0.00438394	-2.67344	13.7364	17.1397	4.15918	1
INHBA	NM_002192	0.00595311	-3.21433	0.00258515	-5.62489	0.000814872	-4.25209	0.102715	-1.8074	8.51137	15.984	6.25986	1
SNORD114-3	NR_003195	0.000281249	-5.61029	0.0167989	-3.22464	0.000528904	-4.25337	0.00157072	-3.79746	14.5215	24.2211	5.55982	1
HLA-DRB3	NM_022555	0.0177715	-2.91619	0.00379855	-6.22174	0.00182442	-4.25955	0.242166	-1.58555	15.8395	37.6525	7.92374	1
MT2A	NM_005953	0.00679571	-3.51412	0.00634835	-5.16487	0.00158024	-4.26028	0.0791234	-2.03298	7.14616	16.2791	7.59341	1
IGHA1	AK128476	0.0634157	-2.01587	0.000468891	-9.09988	0.000786793	-4.28301	0.91746	1.03565	10.4552	19.6382	6.26104	1
RFTN1	NM_015150	0.000688519	-3.57765	0.000722637	-5.12773	0.00012493	-4.28313	0.0181638	-2.07472	12.3987	14.3607	3.8608	1
MX2	NM_002463	0.138225	-1.8611	0.000975141	-9.88715	0.00201986	-4.28963	0.714162	1.15324	13.5147	33.4497	8.25021	1
STEAP4	NM_024636	0.00416611	-4.3052	0.017074	-4.29755	0.00235577	-4.30137	0.0309415	-2.64802	6.21806	16.1911	8.67959	1
RBMS3	NM_001003793	8.33873e-05	-5.02244	0.00261119	-3.6872	9.00961e-05	-4.30334	0.000806687	-3.251	15.4344	16.5949	3.58398	1
C2orf89	AK296608	0.000417138	-2.82275	2.69592e-05	-6.57016	1.21175e-05	-4.30649	0.063777	-1.50712	23.9058	16.0166	2.23328	1
EGFLAM	NM_152403	4.03749e-07	-6.1992	0.000300931	-2.99608	1.36279e-06	-4.30968	2.67419e-06	-4.30017	49.0561	20.2286	1.37452	1
DCHS1	NM_003737	1.53311e-06	-4.59258	3.15774e-05	-4.05045	9.75609e-07	-4.31301	3.28936e-05	-2.88109	41.3366	15.8698	1.27972	1
MAN1C1	NM_020379	9.90296e-06	-3.48561	6.9157e-06	-5.35908	1.03477e-06	-4.322	0.000997686	-1.99182	38.5634	15.0377	1.29983	1
CEBPD	NM_005195	3.28994e-06	-4.03599	1.38451e-05	-4.6285	9.218e-07	-4.3221	0.000138613	-2.4218	39.3162	14.953	1.26776	1
MRVI1	NM_130385	4.45699e-05	-3.40461	2.36891e-05	-5.49585	4.26134e-06	-4.32565	0.00381915	-1.92926	27.6053	14.7021	1.77528	1
MT2A	NM_005953	0.0051774	-3.55121	0.00466318	-5.28567	0.00112163	-4.3325	0.0687255	-2.03867	8.08226	17.0496	7.0317	1
UBA7	NM_003335	0.00240005	-3.42926	0.00153626	-5.48314	0.000370652	-4.33625	0.0510019	-1.94473	14.0021	21.803	5.19041	1
C1QTNF7	NM_001135170	1.14915e-05	-4.66287	0.000217755	-4.03686	7.85301e-06	-4.33859	0.000196883	-2.92847	26.8862	16.4894	2.04435	1
CORO2B	NM_006091	5.62733e-08	-5.30396	7.41947e-06	-3.56861	7.88205e-08	-4.3506	7.49718e-07	-3.47085	76.4562	17.3941	0.758346	1
GPR124	NM_032777	5.1013e-05	-3.44701	2.87723e-05	-5.52833	5.09736e-06	-4.36534	0.00407245	-1.94946	25.9654	14.5726	1.87077	1
STXBP5L	NM_014980	0.000226873	-6.89223	0.0452095	-2.76626	0.00085947	-4.36643	0.000833684	-4.90979	10.8345	21.4172	6.58921	1
SIGLEC11	NM_052884	1.78471e-07	-7.17327	0.000642437	-2.66896	1.13264e-06	-4.37552	8.19833e-07	-5.17136	56.346	22.7851	1.34793	1
NAP1L3	NM_004538	0.000239844	-4.76064	0.00316301	-4.04575	0.00017875	-4.38866	0.00261738	-2.98768	12.9743	16.9991	4.36739	1
RAB31	NM_006868	0.000436565	-4.28877	0.00208357	-4.50601	0.000190771	-4.39605	0.00639579	-2.5966	14.6321	19.5355	4.45037	1
HP	NM_005143	0.78769	1.12822	0.000266688	-21.9554	0.00392181	-4.41137	0.022777	3.15917	11.2823	35.7267	10.5553	1
TMEM176B	NM_014020	0.00373432	-2.9907	0.000523129	-6.60979	0.000225566	-4.44611	0.13437	-1.5936	13.1043	18.5424	4.71664	1
TSPYL2	NM_022117	6.94578e-05	-5.34609	0.00272718	-3.73053	8.34511e-05	-4.46584	0.000636724	-3.44705	17.3168	19.2125	3.69824	1
GPRASP2	NM_001004051	0.000414336	-4.83657	0.00480663	-4.12389	0.000307777	-4.46604	0.00413853	-3.01604	10.8872	16.7987	5.14324	1
HSPA6	NM_002155	0.222666	-1.43122	2.30504e-05	-13.9496	0.000141723	-4.46821	0.0835765	1.68195	18.9714	24.0156	4.21962	1
MATN2	NM_002380	9.21888e-05	-4.24209	0.000395405	-4.70847	3.21629e-05	-4.4692	0.00211648	-2.53098	21.9087	19.3552	2.94483	1
CYYR1	NM_052954	0.00577006	-4.40203	0.0198235	-4.55239	0.00309663	-4.47658	0.0407931	-2.65608	5.58815	16.7275	9.97798	1
CCDC69	NM_015621	0.000187389	-6.45945	0.0223328	-3.10312	0.000496719	-4.47711	0.000885029	-4.42858	12.2183	21.4805	5.86018	1
GYPC	NM_002101	3.47612e-06	-4.31286	2.08787e-05	-4.66523	1.18828e-06	-4.48559	0.000120966	-2.58113	39.5664	16.716	1.40826	1
SNCAIP	NM_005460	3.12099e-05	-6.34238	0.00605939	-3.1798	8.19426e-05	-4.49083	0.000182223	-4.31307	19.5356	21.739	3.70928	1
CAMK1G	NM_020439	1.09331e-06	-3.24127	1.90339e-07	-6.23673	4.57854e-08	-4.4961	0.000459431	-1.76089	71.0992	15.0919	0.707552	1
MAN1A1	NM_005907	0.00737607	-4.32068	0.0207643	-4.69607	0.00364221	-4.50447	0.051514	-2.58014	5.8429	18.5753	10.5971	1
ELMO1	NM_014800	0.00132385	-4.55507	0.00720976	-4.4555	0.000733803	-4.50501	0.0130125	-2.7682	9.08543	17.9204	6.57478	1
KIAA1462	NM_020848	8.01954e-05	-4.23544	0.000315182	-4.79563	2.62741e-05	-4.50684	0.00198345	-2.51161	18.5583	15.8105	2.83979	1
FCGR2C	NM_201563	0.00613997	-2.24809	2.52133e-05	-9.16714	3.39556e-05	-4.53967	0.761997	-1.07417	35.8102	32.7171	3.04541	1
ANXA6	NM_001155	0.00411681	-3.83342	0.00492389	-5.38741	0.00103438	-4.54447	0.0529178	-2.18673	7.04457	15.4817	7.32561	1
RCAN2	NM_005822	0.000618294	-3.75916	0.000616349	-5.53043	0.000107372	-4.55958	0.0173489	-2.12572	12.7573	15.4804	4.04487	1
FAM18A	NM_001079512	1.04987e-05	-5.03487	0.000256126	-4.13719	8.16642e-06	-4.56402	0.000163599	-3.13633	26.0849	17.2735	2.20735	1
ITPRIP	NM_033397	1.88963e-05	-3.54618	9.2061e-06	-5.89764	1.63785e-06	-4.57319	0.00210002	-1.96277	34.5065	16.0386	1.54933	1
HLA-DRB4	AK293020	0.00463512	-3.04384	0.000635859	-6.93085	0.00028411	-4.59308	0.151393	-1.59647	26.7753	41.9903	5.22748	1
CILP	NM_003613	0.00896584	-3.3836	0.00366907	-6.2593	0.00126224	-4.60206	0.131513	-1.836	7.13406	16.8797	7.88689	1
SGCD	NM_000337	0.00264077	-3.42044	0.00103809	-6.19851	0.000300997	-4.60453	0.0680247	-1.86204	12.9886	20.7461	5.32418	1
LRRC17	NM_005824	0.000523628	-9.78881	0.215418	-2.17342	0.00422232	-4.61251	0.00108613	-7.55701	10.132	34.8734	11.473	1
MCC	NM_001085377	1.82174e-07	-6.131	5.31495e-05	-3.47164	3.84765e-07	-4.61353	1.71862e-06	-4.04907	57.3559	19.73	1.14664	1
TSPAN7	NM_004615	0.000681468	-3.88731	0.000843249	-5.48281	0.000136874	-4.61664	0.0166192	-2.20453	31.7167	41.5576	4.36758	1
SLC18A2	NM_003054	2.80769e-07	-7.76125	0.000963416	-2.75186	1.8067e-06	-4.62146	1.25775e-06	-5.53849	52.8328	25.4366	1.60485	1
SERPINA5	NM_000624	0.00712651	-3.10879	0.00123887	-6.90991	0.000544636	-4.63481	0.168846	-1.63218	9.98873	18.8453	6.28886	1
PLXNC1	NM_005761	4.0344e-05	-5.55787	0.00166693	-3.89748	4.69405e-05	-4.65422	0.000403297	-3.53169	28.363	28.9144	3.39814	1
CD248	NM_020404	1.66029e-07	-5.0434	4.58064e-06	-4.3018	1.12775e-07	-4.65786	3.81788e-06	-3.10104	66.9374	17.9776	0.895247	1
ARHGAP25	NM_014882	1.6556e-06	-4.06034	3.3092e-06	-5.34646	2.9753e-07	-4.65923	0.000115773	-2.32207	56.7511	18.7203	1.09956	1
SESN3	NM_144665	0.00310851	-4.85003	0.0172773	-4.48464	0.00203001	-4.66376	0.0225265	-2.94106	8.38115	23.2299	9.23896	1
SLC40A1	NM_014585	4.02593e-05	-8.5717	0.0421318	-2.53858	0.000283042	-4.66475	0.000124508	-6.28356	29.7712	47.595	5.32898	1
ROR2	NM_004560	0.0027499	-4.07559	0.00448609	-5.34683	0.000792408	-4.66813	0.0359673	-2.33074	7.71346	16.2865	7.03814	1
CTSO	NM_001334	6.34564e-06	-4.98204	0.000113937	-4.37846	4.05207e-06	-4.67051	0.000121431	-3.04533	29.9621	17.4758	1.94421	1
PDPN	NM_006474	0.000247876	-4.31299	0.000758976	-5.07541	7.77707e-05	-4.6787	0.00523764	-2.50971	14.5672	16.8898	3.86482	1
LPAR6	NM_005767	4.24669e-05	-4.35805	0.000159694	-5.0329	1.29066e-05	-4.68333	0.00123162	-2.54305	41.6948	31.6908	2.53356	1
LTF	NM_002343	0.849519	1.08038	0.00010316	-23.8479	0.00164114	-4.69826	0.0155196	3.10975	14.4622	37.9676	8.75098	1
TSHZ2	ENST00000371497	1.71547e-05	-7.13172	0.00636663	-3.11934	5.87851e-05	-4.71659	8.90061e-05	-4.88099	26.3101	28.8022	3.64908	1
PPM1K	NM_152542	3.12018e-05	-5.97334	0.00223506	-3.72685	4.77085e-05	-4.71824	0.000263509	-3.85276	20.3764	21.2255	3.47223	1
GATA4	NM_002052	6.34077e-05	-6.07252	0.00436238	-3.66663	0.000103171	-4.71865	0.000474424	-3.93806	17.4177	21.8849	4.18825	1
NRP2	NM_201266	0.00585227	-4.01168	0.00756952	-5.55475	0.00164413	-4.72058	0.062972	-2.2652	8.49985	22.4637	8.80946	1
VSIG6	ENST00000338567	0.116165	-2.11942	0.00189075	-10.5489	0.00297503	-4.72837	0.937976	1.03479	6.45661	20.5027	10.5849	1
VSIG4	NM_007268	0.0166735	-2.48147	0.000308892	-9.03147	0.000310957	-4.73407	0.58516	-1.19159	12.328	20.5876	5.56662	1
KDR	NM_002253	3.82635e-05	-4.85951	0.000387192	-4.61216	2.02709e-05	-4.73422	0.00070502	-2.91939	26.243	22.4445	2.85085	1
ARRDC3	NM_020801	0.00376284	-4.49517	0.0110405	-4.9944	0.00167443	-4.73821	0.0336418	-2.62979	6.34343	16.937	8.90004	1
MIR145	NR_029686	6.62062e-07	-7.28488	0.000686036	-3.08791	2.68501e-06	-4.7429	3.80669e-06	-5.00267	42.7997	23.247	1.81052	1
C10orf72	NM_001031746	8.7701e-06	-5.29198	0.000235293	-4.26302	7.08635e-06	-4.74972	0.000134824	-3.26373	29.2337	19.7467	2.25159	1
PGCP	NM_016134	3.18444e-05	-4.12409	5.8658e-05	-5.4781	6.27053e-06	-4.75312	0.00142605	-2.33948	28.1203	18.4961	2.1925	1
FILIP1L	NM_182909	7.6156e-06	-3.98132	9.50424e-06	-5.69444	1.10786e-06	-4.76145	0.000560898	-2.22952	37.619	16.9231	1.49952	1
CELF2	NM_001025077	7.89773e-06	-6.25487	0.00101794	-3.64595	1.43594e-05	-4.77545	6.68693e-05	-4.06396	25.9509	20.726	2.66221	1
CDH5	NM_001795	0.000282813	-3.37151	5.7528e-05	-6.7834	1.67987e-05	-4.78229	0.0249359	-1.78105	22.2718	18.4755	2.76516	1
C13orf33	NM_032849	0.000240942	-5.77171	0.00659705	-4.01633	0.000276888	-4.81467	0.00192575	-3.63103	11.7857	19.5117	5.51848	1
AVPI1	NM_021732	4.41975e-05	-5.86055	0.00198028	-3.98103	5.43007e-05	-4.83022	0.000420375	-3.69779	20.2991	22.4758	3.69077	1
PRKAR2B	NM_002736	9.3009e-05	-7.5282	0.0211931	-3.1121	0.000317746	-4.8403	0.00040777	-5.15634	13.5336	23.3828	5.75918	1
JUN	NM_002228	0.00189869	-5.39852	0.0179598	-4.36321	0.00159596	-4.85334	0.0129744	-3.30376	6.97026	18.9179	9.04697	1
ANGPTL2	NM_012098	0.00227464	-4.71189	0.00834572	-5.01991	0.00107141	-4.86346	0.0221581	-2.75189	7.36768	17.854	8.0776	1
MYL9	NM_006097	7.07047e-05	-3.77684	4.04404e-05	-6.263	7.27092e-06	-4.86357	0.00514082	-2.04898	27.2976	19.1143	2.33406	1
NDP	NM_000266	2.92066e-07	-7.20575	0.000223983	-3.29456	9.78711e-07	-4.87235	1.97028e-06	-4.84263	51.9355	23.4206	1.50319	1
AFAP1	NM_198595	6.62649e-06	-3.83216	4.03136e-06	-6.25538	6.27155e-07	-4.89608	0.000788744	-2.07983	43.486	17.9253	1.37403	1
HSPB8	NM_014365	0.00167887	-3.32442	0.000286967	-7.25236	0.000105109	-4.91018	0.0795165	-1.71748	13.3909	17.7809	4.42612	1
EGR3	NM_004430	1.5899e-08	-9.1593	0.000256761	-2.63405	1.57157e-07	-4.91182	6.03433e-08	-6.63217	89.1662	27.4853	1.0275	1
ENPP6	NM_153343	4.44111e-06	-5.2687	8.46606e-05	-4.58636	2.8666e-06	-4.91571	8.686e-05	-3.17114	35.9977	20.7592	1.92227	1
GLT8D2	NM_031302	0.000768248	-4.80286	0.00335532	-5.08912	0.000342219	-4.94392	0.00991467	-2.79225	10.4691	18.943	6.03142	1
CYR61	NM_001554	0.000136596	-4.85926	0.000783787	-5.06048	5.85929e-05	-4.95885	0.00248953	-2.83036	25.3505	29.5497	3.88549	1
CLEC2B	NM_005127	1.93666e-05	-5.18906	0.000248167	-4.75032	1.10986e-05	-4.96484	0.000362617	-3.08685	28.3373	22.4114	2.63627	1
PPAP2B	NM_003713	0.000172228	-5.43368	0.00235418	-4.5812	0.000125841	-4.98927	0.00200798	-3.27168	13.9149	19.7113	4.72187	1
SNORD114-2	NR_003194	0.000261235	-5.08163	0.00186975	-4.93748	0.000136911	-5.00904	0.00365776	-2.98425	16.4426	23.9051	4.84617	1
TIMP3	NM_000362	0.0075705	-2.8805	0.000345708	-8.78407	0.00023534	-5.03016	0.309171	-1.39606	10.7692	18.0598	5.58993	1
LHX9	NM_020204	3.48671e-06	-4.13167	3.79159e-06	-6.13838	4.53512e-07	-5.03604	0.000318028	-2.25654	44.2865	17.6393	1.32766	1
RERG	NM_032918	4.81155e-05	-4.58636	0.000149601	-5.53541	1.32182e-05	-5.03859	0.00149708	-2.59271	27.3467	22.9255	2.79442	1
CD53	NM_000560	0.00759869	-3.03987	0.000590751	-8.38622	0.000340196	-5.04906	0.246692	-1.49624	18.0839	33.5365	6.18164	1
RARRES2	NM_002889	0.000176108	-5.7795	0.00351937	-4.41475	0.000161085	-5.05124	0.00173511	-3.52309	14.3041	21.89	5.10111	1
ST3GAL4	NM_006278	0.000117434	-4.15087	0.00012881	-6.15002	1.85899e-05	-5.05251	0.00513657	-2.26559	19.435	17.6839	3.033	1
MT1X	NM_005952	0.0118092	-3.50553	0.00368493	-7.28283	0.00145398	-5.05274	0.170056	-1.80852	6.69461	18.5898	9.25611	1
IFI44L	NM_006820	0.0488455	-2.43162	0.000970005	-10.5609	0.00116915	-5.06755	0.796822	-1.10832	20.3219	53.1541	8.71871	1
FXYD6	NM_001164836	4.3421e-05	-7.06233	0.00534525	-3.67127	9.28778e-05	-5.09193	0.000281019	-4.57802	16.8553	22.7117	4.4915	1
NEXN	NM_144573	0.0303567	-3.2831	0.00675223	-7.93415	0.00356717	-5.10378	0.306824	-1.64608	4.82377	17.8661	12.3459	1
FAM19A2	NM_178539	7.16306e-05	-3.07684	2.45011e-06	-8.48895	1.22513e-06	-5.11069	0.0366212	-1.5083	36.8365	18.5082	1.67481	1
GXYLT2	NM_001080393	0.00172942	-4.49838	0.00312787	-5.88376	0.000496596	-5.14465	0.0255789	-2.49177	8.87123	18.621	6.99676	1
CFHR1	NM_002113	6.86249e-09	-4.80064	3.55883e-08	-5.51873	1.84626e-09	-5.14718	4.27006e-07	-2.71657	147.626	19.1966	0.433451	1
TSHZ2	NM_173485	9.15619e-05	-7.7017	0.0142101	-3.46871	0.000249495	-5.16865	0.000464713	-5.08783	19.5801	34.4644	5.86727	1
C3AR1	NM_004054	0.00376296	-3.49688	0.000799742	-7.67727	0.000300141	-5.18136	0.110855	-1.77261	13.5021	25.0102	6.17442	1
GNA14	NM_004297	1.60438e-07	-5.07655	1.29812e-06	-5.34881	5.78618e-08	-5.21091	6.56589e-06	-2.9028	75.8112	20.3782	0.896007	1
FHL2	NM_201555	0.000251981	-5.15836	0.00134959	-5.38389	0.000110658	-5.26992	0.00406751	-2.94317	14.103	20.6894	4.89005	1
AMHR2	NM_020547	8.43831e-07	-6.73147	0.000105316	-4.13017	1.2892e-06	-5.27277	9.38755e-06	-4.19555	43.6643	23.0404	1.7589	1
BST2	NM_004335	0.00401188	-5.07938	0.0131055	-5.47675	0.00193867	-5.27433	0.0333896	-2.88163	12.1437	38.7089	10.6253	1
CALCRL	NM_005795	0.00387306	-5.20475	0.0147228	-5.35135	0.00205451	-5.27754	0.0305631	-2.97564	6.05872	19.6694	10.8215	1
TIMP2	NM_003255	0.000189008	-4.59342	0.00036965	-6.07528	4.41262e-05	-5.28264	0.00536631	-2.51739	16.6137	19.5508	3.92262	1
CD200	NM_001004196	0.00502288	-4.92128	0.0128467	-5.68256	0.0021544	-5.28824	0.0426629	-2.75781	6.61446	21.839	11.0057	1
MT1G	NM_005950	0.0872949	-2.49711	0.00304001	-11.2566	0.00357622	-5.30179	0.824043	-1.11422	5.39428	20.9402	12.9398	1
ITGA5	NM_002205	0.00107383	-4.3829	0.00127637	-6.42891	0.000221878	-5.30823	0.0229013	-2.35714	13.9697	24.6373	5.87874	1
C21orf62	NM_001162495	1.15257e-08	-7.92081	1.15873e-05	-3.56958	3.76617e-08	-5.31733	8.72042e-08	-5.1828	99.672	25.0999	0.839416	1
TSHZ3	NM_020856	4.0499e-05	-5.92809	0.00079237	-4.81484	3.11738e-05	-5.34255	0.000551554	-3.51066	19.1281	21.0129	3.66179	1
TGFBR3	NM_003243	1.126e-06	-9.92503	0.00406718	-2.87967	8.45251e-06	-5.3461	4.33004e-06	-6.97621	37.4038	30.4347	2.71226	1
GADD45B	NM_015675	0.00111755	-2.76564	1.11517e-05	-10.3984	9.84435e-06	-5.36267	0.309507	-1.26709	23.9323	20.2326	2.81803	1
ENPP2	NM_006209	0.026414	-3.20906	0.00348624	-9.01169	0.00210393	-5.37764	0.347902	-1.54209	10.4304	34.8822	11.1476	1
NRP1	NM_003873	0.00228617	-5.80341	0.0164516	-4.99777	0.00166667	-5.38555	0.0165116	-3.39438	6.93565	21.6625	10.4112	1
SULT1C4	NM_006588	3.49398e-07	-4.81904	1.09647e-06	-6.02204	7.71039e-08	-5.38706	2.2314e-05	-2.64879	69.8539	20.751	0.990208	1
IGHA1	BC073771	0.000719207	-3.85722	0.000238625	-7.53285	6.33367e-05	-5.39035	0.0339866	-1.96769	16.9138	22.2378	4.38259	1
LHFP	NM_005780	0.000261929	-4.65061	0.000478497	-6.24943	6.05043e-05	-5.39107	0.00703662	-2.52483	15.4902	20.1455	4.3351	1
RYR2	NM_001035	0.00107852	-2.93493	2.04492e-05	-9.97146	1.47858e-05	-5.40976	0.212464	-1.36357	22.4435	21.0394	3.12479	1
KCNT2	NM_198503	0.000301771	-6.22856	0.0053397	-4.70729	0.00027624	-5.41476	0.00273556	-3.71648	11.4417	21.8661	6.37029	1
SLC2A14	NM_153449	0.00242971	-4.3	0.00208322	-6.87555	0.000453958	-5.43735	0.0447896	-2.26135	8.78339	19.233	7.29902	1
ARHGEF6	NM_004840	8.4803e-08	-6.87383	1.11652e-05	-4.32697	1.20294e-07	-5.4537	1.10349e-06	-4.21832	84.7104	28.0334	1.10311	1
ELN	NM_000501	0.00145615	-2.47977	3.33686e-06	-12.0314	4.58728e-06	-5.46215	0.708216	-1.0822	30.6595	22.3081	2.42536	1
RFTN2	NM_144629	2.31724e-05	-6.87884	0.00141698	-4.33899	3.15307e-05	-5.46326	0.000219208	-4.21748	24.5011	27.7121	3.77019	1
RASL11B	NM_023940	0.00695792	-4.00647	0.00351935	-7.4564	0.00108092	-5.4657	0.104671	-2.05079	6.94634	19.4584	9.33749	1
FNDC1	NM_032532	0.012822	-1.42661	2.09264e-09	-20.9508	2.07571e-08	-5.46706	0.000194997	1.93238	136.296	31.3432	0.766547	1
ANK2	NM_001148	6.33435e-07	-5.23683	3.84904e-06	-5.7861	2.03972e-07	-5.50462	2.66569e-05	-2.91703	54.7727	20.4863	1.24674	1
GPR133	NM_198827	1.41426e-06	-4.43084	1.38476e-06	-6.86321	1.67886e-07	-5.51451	0.000157418	-2.33155	54.4795	19.5957	1.19896	1
DES	NM_001927	2.07437e-05	-4.36037	1.65408e-05	-7.0394	2.42987e-06	-5.54025	0.00165295	-2.27517	31.1664	20.0314	2.14241	1
XAF1	NM_017523	0.00221367	-4.18441	0.00127023	-7.44245	0.000315111	-5.58052	0.0511789	-2.14321	24.5711	50.3503	6.83056	1
KLF4	NM_004235	9.90235e-05	-8.92988	0.0198564	-3.51878	0.000317537	-5.60556	0.000448587	-5.87106	13.8301	28.5454	6.87999	1
ARMCX1	NM_016608	0.0004371	-6.54524	0.00765465	-4.80511	0.000420012	-5.60808	0.00360234	-3.87876	11.037	24.5427	7.41222	1
C5orf4	NM_032385	1.93733e-06	-6.76562	0.000111405	-4.69144	2.11251e-06	-5.63387	2.6477e-05	-4.04148	41.0114	26.0638	2.11842	1
SH3D19	NM_001009555	0.000412592	-4.82394	0.000716196	-6.5855	9.67215e-05	-5.63631	0.00996114	-2.5736	13.2467	20.3487	5.12043	1
PSD3	NM_015310	2.01584e-07	-8.35057	0.000114156	-3.82384	5.77719e-07	-5.65077	1.53227e-06	-5.34012	55.0141	26.4841	1.60469	1
C8orf49	BC132945	8.43872e-06	-8.52481	0.0026437	-3.75046	2.43089e-05	-5.65437	5.19383e-05	-5.48687	25.6314	28.3911	3.69223	1
SCUBE1	NM_173050	1.36318e-06	-8.42321	0.000569811	-3.82655	3.83224e-06	-5.67731	9.60888e-06	-5.3853	37.2947	27.2716	2.43748	1
METTL7A	NM_014033	4.39314e-08	-9.79538	0.000140171	-3.31289	2.43564e-07	-5.69658	2.28919e-07	-6.57083	94.972	38.3803	1.34707	1
PRKG1	NM_001098512	5.22967e-05	-3.83265	8.23248e-06	-8.58858	2.36871e-06	-5.73733	0.00957682	-1.87151	30.9197	20.577	2.21832	1
PLCL1	NM_006226	7.74109e-05	-6.36279	0.00129371	-5.19438	5.81012e-05	-5.74898	0.000990857	-3.67399	16.4238	22.7967	4.62676	1
PGM5	NM_021965	6.41742e-05	-4.6851	7.53413e-05	-7.06635	1.01305e-05	-5.75383	0.00315079	-2.44149	23.5663	21.7699	3.07924	1
TNS1	NM_022648	7.20743e-06	-5.53576	4.30418e-05	-6.02979	2.54647e-06	-5.7775	0.000226875	-3.04143	42.5882	29.0275	2.27195	1
SLC9A9	NM_173653	7.24926e-08	-6.92441	5.25279e-06	-4.83061	7.71315e-08	-5.78352	1.18764e-06	-4.09622	87.1895	28.1333	1.07556	1
COL5A1	NM_000093	0.00151837	-3.42482	0.000102316	-9.77365	5.07699e-05	-5.78559	0.123083	-1.60185	15.9099	21.5344	4.51175	1
BOC	NM_033254	0.00341883	-3.42593	0.000271379	-9.80644	0.000139584	-5.79622	0.168681	-1.60058	12.3746	21.5019	5.79196	1
CD302	NM_014880	0.0015678	-6.92254	0.02136	-4.87495	0.00160894	-5.80922	0.00975121	-4.08267	7.87556	26.5809	11.2504	1
EGR2	NM_000399	1.52956e-07	-8.54187	7.88387e-05	-3.96676	4.145e-07	-5.82096	1.22043e-06	-5.39605	58.8201	27.2845	1.54621	1
TCEAL2	NM_080390	1.9553e-05	-7.46995	0.00134328	-4.53687	2.78466e-05	-5.82153	0.000181987	-4.51233	21.1317	24.9825	3.94075	1
LYZ	NM_000239	0.0220729	-3.87918	0.00731331	-8.75023	0.00319085	-5.82613	0.227101	-1.8825	14.1655	59.1826	13.9264	1
ANTXR1	NM_032208	0.000106496	-4.53969	8.23404e-05	-7.50724	1.35351e-05	-5.83785	0.00581447	-2.31847	20.7859	20.8558	3.34455	1
CD74	NM_001025159	0.0119753	-3.44737	0.00133597	-9.92102	0.000735871	-5.84819	0.260627	-1.60437	22.2816	60.5553	9.05909	1
ADH1B	NM_000668	3.39048e-05	-7.66466	0.00237424	-4.48102	5.16797e-05	-5.8605	0.000284502	-4.6491	19.1092	26.3573	4.59766	1
GPR116	NM_015234	4.62435e-05	-4.53539	3.38473e-05	-7.58019	5.38056e-06	-5.86337	0.00323116	-2.30881	35.3525	28.9278	2.72756	1
SELE	NM_000450	3.77801e-06	-3.15377	4.37333e-08	-10.9151	2.81509e-08	-5.86716	0.0175984	-1.42175	82.3392	21.8832	0.885898	1
ITPR1	NM_001168272	7.16699e-06	-6.6514	0.000184796	-5.27184	5.59264e-06	-5.92158	0.000115326	-3.82174	28.5284	23.8106	2.78209	1
HSD11B1	NM_005525	0.00230243	-5.75199	0.00861111	-6.1356	0.00110023	-5.9407	0.0221428	-3.14196	7.25741	22.4875	10.3285	1
PDGFD	NM_025208	0.000122489	-10.2477	0.0303453	-3.49148	0.000464054	-5.98163	0.000487102	-6.75502	12.5768	30.912	8.19289	1
LRP1	NM_002332	0.000198592	-5.21037	0.000427764	-6.87519	4.93604e-05	-5.98517	0.00529882	-2.74016	15.6763	21.8979	4.65626	1
IGF2	NM_000612	2.95262e-09	-14.0649	0.000337621	-2.55497	5.29638e-08	-5.99462	8.36759e-09	-10.2883	124.985	38.817	1.03525	1
TRIM22	NM_006074	0.00162889	-5.24122	0.00316875	-6.89645	0.000485704	-6.01214	0.0237944	-2.75355	11.2329	28.1091	8.34129	1
ADAMTS2	NM_014244	0.00324542	-3.41178	0.000186749	-10.6713	0.000105967	-6.03392	0.192313	-1.54969	13.0606	22.1696	5.65815	1
BNC2	NM_017637	6.48645e-05	-7.34832	0.0022068	-4.97847	7.13423e-05	-6.04842	0.000639129	-4.30353	17.0871	26.3938	5.14885	1
GLIPR1	NM_006851	0.00132946	-6.23319	0.00781547	-5.92184	0.000773913	-6.07552	0.0126138	-3.4453	8.16728	23.4924	9.58802	1
TEK	NM_000459	9.64161e-07	-5.21077	2.09657e-06	-7.08673	1.78545e-07	-6.07678	6.85387e-05	-2.71282	60.4605	24.6087	1.35674	1
PDE1B	NM_000924	1.96628e-09	-7.60894	2.45758e-07	-4.88798	2.49327e-09	-6.09856	3.06981e-08	-4.48349	158.616	26.709	0.561292	1
CDR1	NM_004065	0.00659062	-3.54659	0.000610687	-10.4942	0.000325699	-6.1007	0.214191	-1.61993	9.69947	22.1813	7.62287	1
PLXDC2	NM_032812	0.000260526	-5.29058	0.000542367	-7.03917	6.51038e-05	-6.10257	0.00656473	-2.76057	23.0961	35.2388	5.08582	1
FAM198B	NM_001128424	0.000413458	-9.90637	0.0425588	-3.77264	0.00118007	-6.11336	0.00166471	-6.36358	9.29867	30.3517	10.8803	1
PRRX1	NM_006902	0.00119549	-5.62736	0.00344276	-6.68196	0.000436959	-6.13203	0.0162045	-2.98771	9.6379	23.9613	8.28718	1
IGKV3D-11	ENST00000390250	0.160205	-1.99184	0.000525596	-18.9282	0.00138371	-6.14019	0.528334	1.33797	9.05945	31.12	11.4503	1
FMO2	NM_001460	0.0243628	-2.04244	7.76803e-06	-18.5258	2.36622e-05	-6.15126	0.350863	1.29551	24.1941	29.2834	4.03451	1
DMD	NM_000109	7.53424e-08	-5.48236	2.5299e-07	-6.91248	1.66633e-08	-6.15603	5.2464e-06	-2.878	103.692	26.08	0.838379	1
KCND2	NM_012281	2.19894e-06	-10.421	0.0020183	-3.65963	9.35599e-06	-6.17552	1.15159e-05	-6.76235	33.4794	32.8785	3.27351	1
CD93	NM_012072	0.00011296	-4.02818	1.69729e-05	-9.5389	5.19064e-06	-6.19874	0.0166504	-1.89938	28.9672	25.0153	2.87858	1
TSPYL5	NM_033512	0.00195641	-6.81777	0.0156619	-5.65391	0.00148423	-6.20863	0.0142342	-3.82703	8.99225	31.9174	11.8315	1
IFI16	NM_005531	0.00155305	-6.00534	0.00593832	-6.49187	0.000705825	-6.24387	0.0169544	-3.21921	11.545	33.3575	9.63119	1
PIM1	NM_002648	3.46346e-07	-5.63618	1.23399e-06	-7.00961	8.19387e-08	-6.28549	2.0599e-05	-2.94502	68.3973	24.5214	1.19505	1
EFEMP2	NM_016938	0.00067073	-4.49362	0.00028603	-8.79736	6.88329e-05	-6.28745	0.028434	-2.17678	14.5111	23.1879	5.32648	1
SIGLEC16	NR_002825	8.42848e-05	-6.98927	0.00137319	-5.66408	6.29066e-05	-6.29188	0.0010712	-3.92094	16.559	25.9095	5.21558	1
COL15A1	NM_001855	7.63699e-05	-7.70705	0.00250184	-5.17761	8.37814e-05	-6.31697	0.000738848	-4.45499	17.1506	28.8968	5.61629	1
ANTXR2	NM_058172	0.000814729	-7.63508	0.0137734	-5.24446	0.000848986	-6.32786	0.00568947	-4.39456	8.83799	27.2786	10.2884	1
CSRNP1	NM_033027	8.23539e-05	-6.59149	0.000817603	-6.08691	4.62044e-05	-6.33418	0.001309	-3.61011	16.9674	24.8312	4.87822	1
IGLJ3	AB001736	0.0261385	-3.0512	0.0008586	-13.3065	0.00078921	-6.37187	0.56044	-1.28761	9.63298	29.3502	10.1562	1
C4orf31	NM_024574	0.0045563	-5.92015	0.0116243	-6.9905	0.00191564	-6.4331	0.040249	-3.09622	6.22557	24.7785	13.267	1
TNXB	NM_019105	2.92098e-07	-5.23477	3.93337e-07	-7.9274	3.99448e-08	-6.44191	3.17729e-05	-2.62536	77.0687	24.4178	1.05611	1
DAB2	NM_001343	0.00393176	-5.83193	0.00917	-7.15035	0.00151715	-6.45758	0.0382529	-3.02718	7.17954	26.7649	12.4265	1
EMILIN1	NM_007046	1.42943e-06	-5.38479	2.42975e-06	-7.77494	2.33144e-07	-6.47043	0.000112235	-2.71814	54.0759	24.9378	1.53721	1
PLSCR4	NR_033438	0.000178045	-7.54962	0.00343411	-5.58591	0.000159741	-6.49396	0.00177612	-4.25496	13.3273	27.156	6.79205	1
WISP1	NM_003882	0.00235803	-2.47615	1.93506e-06	-17.0336	3.62266e-06	-6.49443	0.865195	1.0391	33.2036	27.8363	2.7945	1
MCAM	NM_006500	0.00093099	-4.44253	0.000291424	-9.5207	8.1066e-05	-6.50354	0.0410998	-2.09609	13.6137	23.4777	5.74857	1
LAPTM5	NM_006762	0.00850905	-3.74417	0.000913172	-11.3113	0.000482368	-6.50779	0.226362	-1.66797	14.3277	39.0176	9.07744	1
RGS7BP	NM_001029875	3.00802e-06	-3.94468	1.92955e-07	-10.8352	6.89471e-08	-6.53769	0.00250839	-1.78266	71.6428	25.8442	1.20246	1
IFITM1	NM_003641	0.00737078	-5.06338	0.0065688	-8.4728	0.00168534	-6.54989	0.0845792	-2.48371	8.75235	34.175	13.0155	1
SULF1	NM_001128205	0.0256237	-3.28181	0.00134336	-13.1286	0.00106947	-6.56397	0.475426	-1.39116	7.41664	25.4192	11.4244	1
SIK1	NM_173354	4.04237e-05	-7.11736	0.000597473	-6.05992	2.66071e-05	-6.56739	0.000622004	-3.9039	20.6966	27.6352	4.45085	1
PARM1	NM_015393	0.000299502	-8.1566	0.00745784	-5.3432	0.000335948	-6.60169	0.00235498	-4.66563	13.5395	34.0003	8.37065	1
GRK5	NM_005308	0.000182297	-6.71856	0.00134454	-6.52827	9.33715e-05	-6.62273	0.00275848	-3.59483	14.2156	25.8748	6.06722	1
PMP22	NM_000304	3.17857e-05	-5.86803	8.91121e-05	-7.52594	7.99151e-06	-6.64548	0.00113696	-2.99439	24.4068	25.0293	3.41835	1
ATRNL1	NM_207303	2.10985e-05	-8.88017	0.00163276	-5.00256	3.22658e-05	-6.6651	0.000185255	-5.19229	26.3333	37.3706	4.73047	1
MYLK	NM_053025	0.00411964	-4.73785	0.00205587	-9.3999	0.00058413	-6.67348	0.0785323	-2.24496	8.37627	24.6751	9.81945	1
VGLL3	NM_016206	0.000459485	-8.34048	0.0107677	-5.34474	0.000531561	-6.67665	0.00330107	-4.77035	9.85937	28.3225	9.57549	1
PLA2G5	NM_000929	2.09499e-05	-6.53869	0.000141398	-6.86443	8.45182e-06	-6.69958	0.000521536	-3.44052	24.5085	25.6724	3.49162	1
CDON	NM_016952	1.22395e-05	-6.5089	7.54481e-05	-7.04316	4.53524e-06	-6.77076	0.000349017	-3.39563	28.0117	25.7984	3.06995	1
MT1A	NM_005946	0.000936414	-4.4416	0.000222939	-10.3249	6.83967e-05	-6.77195	0.0477221	-2.03976	14.1709	24.4721	5.7564	1
ABCC9	NM_005691	1.88521e-05	-6.48487	0.000102562	-7.18346	6.6902e-06	-6.82523	0.000531169	-3.36092	26.7108	27.063	3.37729	1
CALD1	NM_033138	3.40431e-06	-5.48914	4.36055e-06	-8.48807	4.86531e-07	-6.82585	0.000281456	-2.69094	43.6577	24.918	1.90253	1
PLTP	NM_006227	0.00114015	-7.30082	0.00863914	-6.39831	0.000759697	-6.83468	0.0101623	-3.93265	8.32308	27.0272	10.8242	1
GPRASP1	NM_014710	8.53615e-05	-6.54668	0.000440995	-7.14788	3.29654e-05	-6.84068	0.00182323	-3.39858	17.7463	26.0109	4.88569	1
ELTD1	NM_022159	8.83334e-06	-6.17048	3.17216e-05	-7.59169	2.37356e-06	-6.84429	0.000349679	-3.1396	44.5219	35.9316	2.69018	1
NLGN4X	NM_020742	0.000200081	-8.00047	0.00372892	-5.88498	0.000178607	-6.86168	0.00196866	-4.43135	12.762	28.3474	7.40412	1
CD34	NM_001773	7.23418e-05	-4.74469	2.33668e-05	-9.96742	5.23824e-06	-6.87694	0.00744333	-2.20469	27.6219	26.7004	3.22213	1
PGM5P2	NR_002836	2.04487e-05	-5.50597	2.5076e-05	-8.58937	3.0901e-06	-6.87698	0.00126304	-2.68853	30.9201	26.5797	2.86542	1
LTBP2	NM_000428	4.72925e-05	-3.3459	4.15981e-07	-14.1402	3.16745e-07	-6.87836	0.091951	-1.38366	51.1228	26.8368	1.74982	1
RBP1	NM_002899	3.03459e-05	-9.6702	0.00299299	-4.90778	5.50097e-05	-6.88906	0.000228165	-5.6904	25.321	42.2335	5.55975	1
EBF1	NM_024007	2.446e-07	-8.05185	1.08177e-05	-5.92288	2.12923e-07	-6.90581	4.48729e-06	-4.45027	61.1343	29.6185	1.61494	1
RNF122	NM_024787	0.000122487	-6.79076	0.000722634	-7.10062	5.28359e-05	-6.94396	0.00226128	-3.53309	16.0117	26.6668	5.55154	1
BMP6	NM_001718	0.000152396	-3.93787	8.02659e-06	-12.2904	3.61362e-06	-6.95687	0.0412379	-1.70637	30.788	27.7286	3.0021	1
PDK4	NM_002612	0.0023484	-10.3093	0.0643966	-4.70223	0.00421749	-6.96253	0.00934648	-6.15363	6.36876	35.3062	18.4788	1
ECM2	NM_001393	1.45058e-07	-7.14338	1.94328e-06	-6.83101	6.79132e-08	-6.98545	4.6701e-06	-3.76481	74.9301	28.8796	1.28473	1
PDE7B	NM_018945	5.12888e-05	-7.00938	0.000392344	-7.00355	2.37618e-05	-7.00646	0.00101474	-3.66361	19.4844	27.1104	4.63798	1
ANGPTL1	NM_004673	5.63293e-08	-12.0644	9.53696e-05	-4.08477	2.43408e-07	-7.01998	3.40883e-07	-7.54714	70.2533	35.6127	1.68973	1
SLC7A8	NM_012244	0.000292055	-7.47828	0.00277188	-6.60433	0.000183557	-7.02773	0.00350005	-3.98591	16.3819	37.5571	7.64201	1
HLF	NM_002126	0.000144254	-8.04927	0.00251693	-6.14121	0.000118949	-7.03081	0.0015786	-4.39548	13.9345	28.6583	6.85548	1
FGL2	NM_006682	9.33467e-06	-5.45337	8.72439e-06	-9.08546	1.15642e-06	-7.03892	0.000791092	-2.61347	58.9037	41.8232	2.36675	1
RGS2	NM_002923	0.00229034	-8.40476	0.025479	-5.90498	0.00222246	-7.04485	0.0136629	-4.65002	6.39254	29.2786	15.267	1
MMP19	NM_002429	5.95045e-05	-6.47911	0.000223973	-7.73619	1.85593e-05	-7.0798	0.00160623	-3.27598	20.038	26.6075	4.42618	1
CTSK	NM_000396	1.39289e-06	-6.28514	4.56813e-06	-8.02219	3.28561e-07	-7.10075	7.49267e-05	-3.13968	52.9551	28.9485	1.8222	1
MT1E	NM_175617	0.00269617	-4.63344	0.000726528	-11.0165	0.000240723	-7.14453	0.0825166	-2.08237	10.5231	26.2988	8.33051	1
PGM5P2	NR_002836	3.94546e-05	-5.76563	5.32603e-05	-8.8652	6.5565e-06	-7.14937	0.00200517	-2.78582	26.1074	27.6195	3.52639	1
CDH3	NM_001793	0.0100156	-5.21228	0.00684325	-9.80648	0.00202768	-7.14942	0.112395	-2.43515	7.47163	33.7823	15.0714	1
SPON2	NM_012445	9.2737e-05	-5.89652	0.000148612	-8.67369	1.81062e-05	-7.15155	0.00350997	-2.86988	20.837	27.7949	4.4464	1
LAMA4	NM_001105206	0.0179181	-4.50524	0.00534908	-11.3957	0.00231375	-7.16522	0.213389	-2.00204	8.05797	38.016	15.7261	1
CYP19A1	NM_031226	5.8087e-05	-34.0491	0.560307	-1.512	0.00228374	-7.17512	6.90907e-05	-29.6657	15.1899	71.4767	15.6851	1
CD14	NM_000591	0.000140964	-4.66531	2.9581e-05	-11.0495	8.12452e-06	-7.17979	0.0155254	-2.0946	31.6641	35.3091	3.71705	1
PCOLCE	NM_002593	0.00152651	-4.49845	0.000280491	-11.6198	9.91652e-05	-7.22986	0.0726331	-1.98609	13.042	26.3806	6.74248	1
TNFAIP3	NM_006290	0.00330685	-6.60665	0.00849764	-7.97972	0.00131872	-7.2608	0.0329181	-3.30614	7.30904	29.5419	13.4727	1
ACSS3	NM_024560	0.000912274	-9.84692	0.0241023	-5.40354	0.00128877	-7.2944	0.00508596	-5.61146	9.03423	36.4407	13.4454	1
ABCA9	NM_080283	8.41923e-07	-11.9536	0.00053698	-4.45897	2.78327e-06	-7.30073	5.46402e-06	-7.26253	45.9058	40.9897	2.97637	1
CFI	NM_000204	0.00675383	-5.25845	0.00409221	-10.3025	0.00117704	-7.3604	0.0951753	-2.41664	9.91819	39.3239	13.2161	1
C20orf103	NM_012261	0.014694	-3.09657	0.000178937	-17.5104	0.000199436	-7.36357	0.650383	-1.19248	20.161	49.4961	8.18345	1
HLA-DPB1	NM_002121	0.000218453	-5.61984	0.000181462	-9.79684	3.06843e-05	-7.42002	0.00934633	-2.62642	31.1853	48.8233	5.21862	1
PECAM1	NM_000442	0.000112307	-4.68908	1.90505e-05	-11.7794	5.57304e-06	-7.432	0.0153075	-2.06086	45.9891	48.7777	3.53545	1
IGK@	BC032451	0.0288692	-3.07213	0.000472446	-18.0126	0.000541969	-7.43889	0.720992	-1.17197	10.4697	33.7754	10.7534	1
ABCA6	NM_080284	7.6895e-09	-14.5864	4.88861e-05	-3.80407	5.17068e-08	-7.449	3.7085e-08	-9.34398	125.326	48.6931	1.2951	1
THBS4	NM_003248	0.0202506	-4.80192	0.00732506	-11.7529	0.00305439	-7.51243	0.210359	-2.11204	5.05945	27.2947	17.9826	1
CCDC80	NM_199511	0.001519	-4.97528	0.000487864	-11.3627	0.000141844	-7.51882	0.0543999	-2.21306	12.6454	29.0785	7.66508	1
REN	NM_000537	6.62365e-05	-24.1599	0.205928	-2.34314	0.00108446	-7.52396	0.0001215	-18.1899	14.2613	56.4513	13.1945	1
IGF1	NM_001111283	0.0032577	-4.97326	0.00112137	-11.3885	0.000350148	-7.52582	0.0816547	-2.21048	13.8983	40.3529	9.67813	1
PER1	NM_002616	9.32561e-09	-7.95743	1.81548e-07	-7.13348	4.98465e-09	-7.5342	2.93768e-07	-4.13372	122.884	29.7543	0.807109	1
FGF7	NM_002009	1.56713e-10	-8.00624	3.43949e-09	-7.10354	8.49699e-11	-7.54139	5.26031e-09	-4.1649	284.96	30.133	0.352483	1
HTRA1	NM_002775	0.00174144	-4.78144	0.000398719	-12.0003	0.00013256	-7.57488	0.0699027	-2.08848	13.4663	30.6703	7.59184	1
CPZ	NM_001014448	9.43672e-08	-6.41152	2.08871e-07	-9.07961	1.66645e-08	-7.62982	8.28474e-06	-3.07332	91.7433	28.847	1.04811	1
ZEB2	NM_014795	0.00047103	-10.5939	0.0166537	-5.57625	0.000704827	-7.68599	0.00282986	-5.97417	10.3688	37.1281	11.9358	1
TSPAN5	NM_005723	0.000571887	-8.37165	0.00532325	-7.10485	0.000389132	-7.71229	0.00574361	-4.35473	10.6048	32.4355	10.1952	1
PLCXD3	NM_001005473	4.17859e-08	-7.98249	6.34628e-07	-7.47566	2.02558e-08	-7.72492	1.37279e-06	-4.08247	96.9853	32.1414	1.10468	1
ITM2A	NM_004867	2.09196e-06	-10.2579	0.000198605	-5.84182	2.94727e-06	-7.74112	2.34271e-05	-5.69567	39.1104	37.4808	3.19445	1
ZNF521	NM_015461	7.07855e-06	-7.37455	4.13599e-05	-8.19513	2.4685e-06	-7.77402	0.000225873	-3.65779	32.7171	30.2775	3.08478	1
COL6A2	NM_001849	4.16657e-06	-5.47862	1.79392e-06	-11.1294	3.15049e-07	-7.80858	0.000684838	-2.45386	47.813	28.4772	1.98532	1
ENG	NM_000118	1.38088e-05	-7.65269	9.99008e-05	-7.98472	5.63552e-06	-7.81694	0.000357093	-3.82881	28.6866	32.0573	3.72501	1
DIRAS3	NM_004675	1.45986e-07	-9.2274	6.65247e-06	-6.65817	1.2674e-07	-7.83822	2.74604e-06	-4.90489	67.3503	33.2022	1.64326	1
MRGPRF	NM_001098515	7.58843e-07	-7.75553	6.91229e-06	-7.95774	3.05442e-07	-7.85598	2.55763e-05	-3.88464	51.3739	30.5763	1.98391	1
SGK1	NM_001143676	4.68017e-05	-10.0023	0.00182249	-6.26099	5.35397e-05	-7.91356	0.000465775	-5.42694	17.912	34.0998	6.3458	1
CPXM1	NM_019609	0.0006393	-8.30303	0.00468706	-7.58401	0.000381879	-7.93538	0.00690683	-4.22609	11.1619	34.9244	10.4296	1
HLA-DRA	NM_019111	0.00180536	-5.10233	0.000502889	-12.4582	0.000156818	-7.97283	0.0646438	-2.20099	38.4041	95.9089	8.32454	1
GPC6	NM_005708	0.00036934	-7.21147	0.00116204	-8.82782	0.000122928	-7.97882	0.00689712	-3.48933	14.1875	33.3584	7.83748	1
HLA-DQA1	NM_002122	0.0536707	-3.41617	0.0023556	-18.7618	0.00230408	-8.00585	0.658376	-1.28563	14.3253	75.3164	17.5252	1
HLA-DQA1	NM_002122	0.0536707	-3.41617	0.0023556	-18.7618	0.00230408	-8.00585	0.658376	-1.28563	14.3253	75.3164	17.5252	1
SOCS3	NM_003955	1.482e-05	-5.16209	3.16086e-06	-12.4496	7.65269e-07	-8.0166	0.00308893	-2.22729	39.5886	29.249	2.46274	1
CLDN11	NM_005602	0.00906029	-6.63366	0.0132042	-9.73065	0.00299292	-8.03429	0.0770626	-3.10724	5.19345	29.7232	19.0773	1
JAM3	NM_032801	0.00497111	-8.63418	0.0268745	-7.47785	0.00350821	-8.03524	0.0305606	-4.41534	5.29876	31.9043	20.0703	1
CNN1	NM_001299	2.89246e-07	-4.81386	2.46355e-08	-13.8346	7.5457e-09	-8.16077	0.000293039	-2.00527	103.665	29.5404	0.949871	1
FBN1	NM_000138	0.000887754	-7.13866	0.00212437	-9.33204	0.000277567	-8.162	0.0144566	-3.39073	10.4926	31.0176	9.85376	1
VIT	NM_053276	1.10146e-06	-10.6251	8.51298e-05	-6.40584	1.34973e-06	-8.25	1.42513e-05	-5.72104	43.024	36.941	2.86204	1
LOC100293211	ENST00000390601	0.0261104	-4.03425	0.00216528	-16.8818	0.00150459	-8.25259	0.408459	-1.57262	8.83041	42.0429	15.8705	1
FRZB	NM_001463	1.32267e-06	-6.0111	7.95194e-07	-11.5502	1.17735e-07	-8.33241	0.000206899	-2.65925	71.4973	36.7954	1.71547	1
PLAT	NM_000930	0.0259224	-3.6955	0.00100137	-19.3373	0.000875728	-8.45345	0.529508	-1.37682	7.75426	32.3179	13.8925	1
CRISPLD2	NM_031476	6.3364e-05	-6.85507	0.000100869	-10.4643	1.19827e-05	-8.46958	0.00263823	-3.13408	21.7328	31.0948	4.76927	1
HEPH	NM_138737	0.00277167	-6.35154	0.00238196	-11.5132	0.000528475	-8.55142	0.0484653	-2.81286	13.2127	48.4187	12.2152	1
KCNE4	NM_080671	6.80959e-05	-3.88455	7.08457e-07	-18.8665	5.19992e-07	-8.56083	0.0944589	-1.45919	44.8536	32.453	2.41177	1
HLA-DRA	NM_019111	0.00157382	-5.45473	0.000466546	-13.4471	0.000140096	-8.5645	0.0578456	-2.29385	39.3014	102.1	8.65955	1
CYBB	NM_000397	0.00123446	-5.44218	0.000349281	-13.5046	0.000103767	-8.57288	0.0513452	-2.28532	22.8506	55.1398	8.04352	1
TDGF1	NM_003212	1.02091e-05	-8.50986	8.38092e-05	-8.65267	4.38636e-06	-8.58097	0.00026085	-4.14515	28.637	33.0667	3.84894	1
DLK1	NM_003836	0.000173634	-10.1429	0.00315891	-7.32753	0.000150076	-8.62103	0.00178644	-5.22208	14.6436	38.9428	8.86455	1
HBB	NM_000518	0.00245468	-5.99342	0.00126642	-12.8375	0.000330674	-8.77156	0.0572576	-2.55967	11.5916	38.3748	11.0353	1
NCAM1	NM_181351	1.30573e-05	-9.39307	0.000182697	-8.22173	7.63576e-06	-8.7879	0.000250747	-4.65395	26.3453	35.2139	4.45542	1
SEPP1	NM_005410	1.54711e-05	-11.5668	0.000855704	-6.76226	1.92047e-05	-8.84408	0.000162707	-6.11671	38.0047	63.088	5.53335	1
FLJ38894	AK096213	8.35354e-05	-8.5641	0.000467882	-9.24724	3.37436e-05	-8.89912	0.00172514	-4.08018	20.4741	38.9957	6.34879	1
IGHD	BC021276	0.0173438	-4.39088	0.00153056	-18.0577	0.000966976	-8.90446	0.336384	-1.67366	8.94306	40.2204	14.9913	1
FLRT2	NM_013231	3.65446e-07	-10.0486	9.85297e-06	-7.96884	2.51856e-07	-8.94852	7.98846e-06	-5.03088	58.0916	37.5109	2.1524	1
H19	NR_002196	0.000144511	-21.1783	0.0723982	-3.7964	0.000881371	-8.96669	0.000421946	-13.5759	16.4965	72.7343	14.6969	1
HLA-DPB1	NM_002121	0.000571692	-6.10316	0.000269345	-13.2086	6.15204e-05	-8.97855	0.024335	-2.58189	26.4448	58.6064	7.38725	1
MEF2C	NM_002397	0.000257292	-11.9648	0.00795358	-6.8264	0.000320925	-9.0375	0.00192322	-6.30729	12.4626	42.0692	11.2521	1
THBS1	NM_003246	0.0198212	-6.0255	0.0107027	-13.7405	0.00391413	-9.09908	0.177835	-2.51572	4.87473	34.1473	23.3499	1
PROK1	NM_032414	2.27072e-10	-21.0113	4.6441e-06	-4.01228	2.09169e-09	-9.18168	9.5544e-10	-13.2228	217.293	53.0811	0.814278	1
LAMA2	NM_000426	1.90996e-05	-13.9195	0.00246379	-6.06838	3.79362e-05	-9.19069	0.000140988	-7.63135	21.8045	43.9651	6.72109	1
CD22	NM_001771	5.54426e-06	-11.1653	0.00019829	-7.67732	5.05339e-06	-9.25848	8.06429e-05	-5.6598	33.9664	43.3915	4.25827	1
TIMP3	NM_000362	0.000199654	-6.22104	7.89674e-05	-14.1443	1.75773e-05	-9.38042	0.0133484	-2.5724	19.4796	33.4151	5.71796	1
MEG3	NR_003530	1.69799e-06	-9.4602	1.753e-05	-9.32929	7.54008e-07	-9.39451	4.94453e-05	-4.49386	46.0449	39.2754	2.84327	1
FBLN5	NM_006329	6.82696e-06	-6.15063	2.05787e-06	-14.572	4.23205e-07	-9.46714	0.00131697	-2.51816	49.9621	37.9086	2.52915	1
BGN	NM_001711	0.00354381	-3.70776	2.99181e-05	-24.6697	3.09106e-05	-9.56396	0.492175	-1.27368	23.9676	47.7121	6.63562	1
VWF	NM_000552	0.000254377	-7.19657	0.000253489	-12.7952	4.04878e-05	-9.5959	0.00943266	-3.07689	21.3623	45.4624	7.09385	1
ITGA11	NM_001004439	9.759e-05	-3.37011	1.21031e-07	-27.5622	1.67778e-07	-9.63783	0.579954	-1.11568	61.3698	38.8656	2.111	1
PLN	NM_002667	1.63787e-05	-7.35774	1.87589e-05	-12.6346	2.3498e-06	-9.64169	0.00110122	-3.15907	31.5327	35.2464	3.72591	1
KLHDC8A	NM_018203	1.23376e-06	-12.1497	6.6468e-05	-7.74998	1.27031e-06	-9.70362	1.81434e-05	-6.13953	45.5056	44.7187	3.27569	1
GFPT2	NM_005110	0.000471441	-8.08428	0.000910761	-11.7543	0.000119723	-9.74808	0.0103717	-3.55558	13.4049	37.642	9.36026	1
PDZRN3	NM_015009	3.39252e-08	-13.7123	5.78762e-06	-7.01074	5.2711e-08	-9.80475	4.24267e-07	-7.16456	89.5525	45.1489	1.68054	1
OLFML3	NM_020190	1.24323e-06	-13.2478	0.000111051	-7.32402	1.64741e-06	-9.85022	1.50508e-05	-6.82172	44.9151	47.3284	3.51243	1
IGFBP4	NM_001552	4.72859e-06	-9.24057	2.64113e-05	-10.5812	1.57578e-06	-9.8882	0.000163675	-4.2091	36.3255	38.0353	3.49023	1
HBA2	NM_000517	0.00108701	-6.9573	0.000734925	-14.1018	0.000157415	-9.90508	0.0304633	-2.87973	13.036	39.7555	10.1656	1
HBA1	NM_000558	0.00108701	-6.9573	0.000734925	-14.1018	0.000157415	-9.90508	0.0304633	-2.87973	13.036	39.7555	10.1656	1
CPXM2	NM_198148	0.00783718	-2.5633	1.6045e-06	-39.0193	4.67492e-06	-10.0009	0.33882	1.3232	34.7445	46.6969	4.48003	1
ABI3BP	NM_015429	2.19583e-05	-16.1618	0.00355043	-6.22144	4.99708e-05	-10.0274	0.000145849	-8.78741	20.537	47.7617	7.75213	1
SLC2A3	NM_006931	0.00380721	-7.4818	0.0037369	-13.5442	0.000830252	-10.0665	0.0551875	-3.13876	7.61896	36.6102	16.0171	1
HLA-DRA	NM_019111	0.00107634	-6.43278	0.000394162	-15.7933	0.00010526	-10.0794	0.0413612	-2.56395	42.7204	119.628	9.33422	1
EDNRA	NM_001957	5.06482e-05	-15.0914	0.00429016	-6.74018	8.99059e-05	-10.0856	0.000366034	-7.98928	16.5576	44.6225	8.98331	1
RASGRF2	NM_006909	1.48063e-07	-9.0035	6.42187e-07	-11.3239	3.81782e-08	-10.0972	8.48347e-06	-4.00942	79.1924	38.2957	1.61193	1
CYP11A1	NM_000781	0.00042179	-25.5449	0.116134	-4.02738	0.00233976	-10.1429	0.0011262	-16.0558	9.43019	61.7911	21.8416	1
MMP2	NM_004530	0.000236199	-10.1321	0.0014777	-10.2293	0.000112955	-10.1806	0.00360945	-4.66754	14.9646	43.0131	9.58108	1
MYOCD	NM_001146312	6.5884e-05	-7.62402	6.64525e-05	-13.7312	9.51189e-06	-10.2317	0.00350143	-3.18382	25.2945	40.681	5.36099	1
MRC1	NM_002438	1.52907e-06	-6.42978	3.63285e-07	-16.5259	7.81791e-08	-10.3081	0.000469411	-2.52431	75.8888	43.3917	1.90593	1
MRC1	NM_002438	1.52907e-06	-6.42978	3.63285e-07	-16.5259	7.81791e-08	-10.3081	0.000469411	-2.52431	75.8888	43.3917	1.90593	1
LMOD1	NM_012134	6.81531e-09	-7.81702	7.99015e-09	-13.6204	8.11481e-10	-10.3185	1.07055e-06	-3.27325	167.551	37.3817	0.743688	1
BTG2	NM_006763	1.53226e-05	-17.2521	0.0031672	-6.21963	3.80644e-05	-10.3587	9.91088e-05	-9.38115	21.3737	47.9086	7.47158	1
OMD	NM_005014	6.73433e-07	-11.7258	1.658e-05	-9.27656	4.53516e-07	-10.4295	1.45133e-05	-5.58059	51.4565	43.1109	2.7927	1
A2M	NM_000014	0.00474109	-9.23403	0.0109125	-11.8962	0.00187617	-10.4809	0.0431409	-4.04505	10.1632	64.0426	21.0048	1
CD163	NM_004244	0.000489566	-5.35267	3.41821e-05	-20.5697	1.51525e-05	-10.493	0.066422	-1.95357	30.1059	55.0286	6.09278	1
HLA-DPB1	NM_002121	0.000409689	-7.21521	0.000245034	-15.3197	4.96288e-05	-10.5136	0.0171955	-2.90514	28.6031	69.1667	8.06052	1
EGR1	NM_001964	4.35878e-05	-16.4242	0.00449636	-6.80507	8.46311e-05	-10.572	0.000301108	-8.66712	17.3501	47.9675	9.21561	1
RNASE1	NM_198232	3.27095e-08	-8.06599	4.13532e-08	-13.876	4.14481e-09	-10.5794	4.44704e-06	-3.35665	216.612	68.903	1.06031	1
FMO1	NM_002021	9.43185e-05	-6.44067	2.18747e-05	-17.5181	5.6427e-06	-10.6221	0.0110884	-2.47991	25.8406	38.1423	4.92021	1
HLA-DPA1	NM_033554	0.000779613	-6.82971	0.000299684	-16.8037	7.60317e-05	-10.7128	0.0330374	-2.66647	30.3884	82.7648	9.07855	1
HLA-DPA1	NM_033554	0.000779613	-6.82971	0.000299684	-16.8037	7.60317e-05	-10.7128	0.0330374	-2.66647	30.3884	82.7648	9.07855	1
AOC3	NM_003734	0.000423145	-7.58034	0.000315711	-15.1543	5.90249e-05	-10.718	0.0156178	-3.06322	14.7086	37.6903	8.54157	1
DDR2	AY423733	1.29275e-05	-11.9322	0.00022283	-9.68727	8.46258e-06	-10.7513	0.000226659	-5.59743	28.7542	46.9754	5.44562	1
GSTM5	NM_000851	1.54125e-06	-18.49	0.000628668	-6.27746	4.32307e-06	-10.7736	1.08064e-05	-10.0233	37.302	52.5036	4.69176	1
RHOJ	NM_020663	4.60132e-08	-9.75094	2.31691e-07	-11.9489	1.25494e-08	-10.7941	2.63472e-06	-4.2652	125.893	51.1651	1.35473	1
C10orf10	NM_007021	6.29014e-05	-5.68478	4.63861e-06	-20.7629	1.76947e-06	-10.8643	0.0187603	-2.06833	36.5557	42.5499	3.87991	1
RGS4	NM_001102445	0.00312038	-4.69124	8.48385e-05	-26.307	6.07826e-05	-11.1091	0.272156	-1.57737	15.258	40.5751	8.86423	1
HLA-DPA1	NM_033554	0.000518796	-7.1418	0.000214468	-17.3039	5.09232e-05	-11.1167	0.0245282	-2.76118	32.5371	82.9654	8.49956	1
SRPX2	NM_014467	4.59501e-05	-7.18327	1.70625e-05	-17.4483	3.53248e-06	-11.1953	0.00490121	-2.76953	33.4665	46.505	4.632	1
NRK	NM_198465	9.89536e-06	-16.0186	0.000699968	-8.29889	1.34501e-05	-11.5298	0.000101343	-7.91201	27.4544	52.8205	6.41311	1
NR4A3	NM_006981	8.00081e-06	-18.0458	0.00112519	-7.50189	1.52301e-05	-11.6352	6.55272e-05	-9.21835	25.2935	50.445	6.64796	1
JUNB	NM_002229	4.57304e-07	-14.4817	1.96233e-05	-9.73168	4.01557e-07	-11.8715	8.07756e-06	-6.78308	51.2418	46.577	3.02988	1
TMEM176A	NM_018487	0.000589269	-8.0658	0.000372986	-17.5675	7.6613e-05	-11.9036	0.0212277	-3.10274	19.1621	57.0374	9.92191	1
CXCL12	NM_000609	4.45723e-06	-10.8566	2.04753e-05	-13.3184	1.32918e-06	-12.0246	0.000171993	-4.58012	40.4634	48.0942	3.96195	1
TNXA	NR_001284	7.58055e-08	-9.59133	1.46246e-07	-15.2405	1.23498e-08	-12.0904	7.36905e-06	-3.86855	99.1278	44.0737	1.48205	1
APOD	NM_001647	1.49995e-07	-14.4686	5.92268e-06	-10.1366	1.21441e-07	-12.1104	2.98616e-06	-6.68548	83.0025	59.4992	2.38945	1
ZFPM2	NM_012082	9.20942e-05	-13.3746	0.00112866	-11.0852	5.89507e-05	-12.1762	0.00130039	-5.99841	16.7463	47.6371	9.48214	1
PODN	NM_153703	5.37918e-10	-10.9764	2.27607e-09	-14.4356	1.26689e-10	-12.5877	4.10279e-08	-4.50799	246.437	44.4004	0.600563	1
AG2	NM_001145033	4.90701e-09	-17.8719	7.16036e-07	-9.10293	6.78157e-09	-12.7549	7.03897e-08	-8.55944	126.904	52.0279	1.3666	1
TNXB	NM_032470	1.55936e-07	-10.4028	3.60876e-07	-15.897	2.85186e-08	-12.8597	1.27972e-05	-4.13728	83.5803	46.4107	1.85094	1
TNXB	NM_032470	1.55936e-07	-10.4028	3.60876e-07	-15.897	2.85186e-08	-12.8597	1.27972e-05	-4.13728	83.5803	46.4107	1.85094	1
COL6A1	NM_001848	3.92325e-06	-9.19355	3.57457e-06	-18.062	4.62181e-07	-12.8862	0.000392961	-3.504	46.4619	46.4542	3.33278	1
NID1	NM_002508	5.54527e-05	-11.2967	0.000188458	-14.7449	1.62117e-05	-12.9061	0.00159972	-4.60686	22.4516	49.3448	7.32611	1
AEBP1	NM_001129	3.71179e-05	-6.93633	4.55854e-06	-24.0447	1.41155e-06	-12.9144	0.00902446	-2.40322	36.103	46.0085	4.2479	1
CHL1	NM_006614	6.66011e-05	-8.53171	3.59236e-05	-19.6852	6.5826e-06	-12.9595	0.00509746	-3.15979	31.018	55.7101	5.98685	1
COL1A1	NM_000088	0.000292529	-7.38871	5.95836e-05	-23.358	1.74361e-05	-13.1372	0.025458	-2.5848	31.6705	71.7713	7.55395	1
PDGFRB	NM_002609	1.04823e-07	-12.5129	7.19082e-07	-14.2707	3.42869e-08	-13.3629	4.81722e-06	-5.15874	86.2045	51.2431	1.98145	1
FN1	NM_212482	0.00809401	-9.50032	0.00765815	-18.8287	0.00195901	-13.3746	0.0869213	-3.57109	6.57953	51.1732	25.9254	1
ADAMTS4	NM_005099	2.01548e-07	-12.9364	1.70302e-06	-13.8455	7.48175e-08	-13.3832	7.92913e-06	-5.38741	68.0993	47.6989	2.33477	1
PEG3	NM_006210	1.70942e-06	-20.846	0.000260191	-8.80605	3.00143e-06	-13.5488	1.65027e-05	-10.0948	40.4944	63.1925	5.20174	1
DUSP1	NM_004417	8.26767e-06	-14.2746	9.98728e-05	-12.9367	4.33314e-06	-13.5892	0.000182037	-6.08075	29.8569	50.6608	5.65596	1
PDLIM3	NM_014476	6.46122e-06	-8.44713	2.09852e-06	-22.6666	4.18352e-07	-13.8372	0.0011942	-2.9848	45.4452	46.9925	3.44682	1
TCF21	NM_003206	1.51358e-05	-13.8207	0.000116274	-14.2814	6.42423e-06	-14.0491	0.000374547	-5.6965	33.8806	64.3937	6.33535	1
GATM	NM_001482	6.40932e-05	-16.5454	0.00112154	-12.0939	4.84348e-05	-14.1456	0.000836509	-7.20816	28.9587	88.2891	10.1626	1
GEM	NM_005261	2.42568e-05	-13.0861	0.000119816	-15.4811	8.28686e-06	-14.2333	0.000684911	-5.25064	24.7179	50.2461	6.77595	1
FIBIN	NM_203371	1.33621e-05	-7.91847	2.22033e-06	-26.2096	5.87999e-07	-14.4062	0.00344292	-2.66577	45.5198	52.1946	3.82212	1
VCAM1	NM_001078	2.11905e-05	-20.2355	0.00111307	-10.4416	2.63417e-05	-14.5358	0.000215979	-9.25819	24.7043	66.5574	8.98054	1
FMOD	NM_002023	8.60793e-07	-11.8943	2.0613e-06	-18.3003	1.67689e-07	-14.7536	5.85744e-05	-4.51357	62.875	56.1851	2.97867	1
DDR2	NM_001014796	1.40949e-05	-15.2736	0.00012504	-15.0747	6.44978e-06	-15.1738	0.000329647	-6.18293	27.9358	56.2849	6.71598	1
F13A1	NM_000129	0.0185857	-6.0071	0.00123132	-39.3225	0.000860647	-15.3693	0.385412	-1.76653	10.2035	69.3401	22.6525	1
CNTN1	NM_001843	7.04691e-07	-11.8362	1.22665e-06	-20.1801	1.14024e-07	-15.455	5.93759e-05	-4.3475	64.0242	54.5798	2.84163	1
PLA2G2A	NM_000300	2.50093e-06	-10.2296	1.56214e-06	-23.5884	2.32167e-07	-15.5338	0.000345941	-3.56694	50.6116	50.3238	3.31438	1
KLHL4	NM_019117	5.28495e-06	-28.539	0.00142643	-8.6084	1.34661e-05	-15.674	3.65494e-05	-13.9251	29.2528	71.3246	8.12738	1
ZFP36	NM_003407	1.87976e-05	-15.0931	0.00012178	-16.4697	7.35761e-06	-15.7664	0.000486515	-5.93223	25.7287	54.9128	7.11433	1
DPYSL3	NM_001387	0.00023654	-11.5403	0.00029207	-21.5939	4.26479e-05	-15.7861	0.0080011	-4.14423	19.2391	61.7122	10.6922	1
ASPN	NM_017680	1.82338e-05	-10.093	9.06137e-06	-25.3628	1.59682e-06	-15.9996	0.00201642	-3.43522	35.2649	54.2199	5.125	1
PRELP	NM_002725	2.02266e-06	-11.5433	2.38787e-06	-22.2179	2.70693e-07	-16.0146	0.000189947	-4.10613	50.5123	53.0485	3.5007	1
SYNPO2	NM_133477	2.41064e-06	-15.5293	1.61659e-05	-17.4448	8.61058e-07	-16.4592	8.31802e-05	-5.98779	48.5176	66.5767	4.57406	1
ACTA2	NM_001141945	0.000352433	-12.0177	0.000425463	-22.8887	6.50577e-05	-16.5852	0.0107198	-4.23269	20.4641	75.2689	12.2603	1
AOX1	NM_001159	5.66214e-07	-15.0686	3.10403e-06	-18.3591	1.71843e-07	-16.6327	2.54233e-05	-5.71204	56.3707	55.245	3.26677	1
NR4A2	NM_006186	0.000502724	-23.9925	0.0131674	-11.5388	0.000632246	-16.6386	0.00336042	-10.6176	9.52609	62.9249	22.0184	1
LYVE1	NM_006691	4.35978e-06	-11.849	4.45044e-06	-24.1516	5.51155e-07	-16.9166	0.000399318	-4.09924	46.3334	58.8948	4.23703	1
MT1M	NM_176870	0.00167983	-5.51771	1.78661e-05	-52.0953	1.60262e-05	-16.9543	0.345298	-1.47739	21.253	57.0552	8.94858	1
GREB1	NM_014668	5.79055e-07	-24.5859	5.59739e-05	-11.8283	7.66474e-07	-17.0531	7.31688e-06	-10.7907	57.29	78.618	4.57427	1
ISLR	NM_005545	4.19284e-08	-11.6381	3.33471e-08	-25.6598	4.09115e-09	-17.281	7.75115e-06	-3.9458	122.14	56.5458	1.54319	1
SMOC2	NM_022138	2.64333e-06	-11.5693	1.86474e-06	-26.6888	2.64179e-07	-17.5719	0.000333696	-3.87138	57.777	64.4718	3.71957	1
C4A	NM_007293	2.72656e-06	-17.5803	2.59754e-05	-17.5823	1.18446e-06	-17.5813	7.80015e-05	-6.76087	39.7822	61.2788	5.13453	1
C4A	NM_007293	2.72656e-06	-17.5803	2.59754e-05	-17.5823	1.18446e-06	-17.5813	7.80015e-05	-6.76087	39.7822	61.2788	5.13453	1
C4A	NM_007293	2.72656e-06	-17.5803	2.59754e-05	-17.5823	1.18446e-06	-17.5813	7.80015e-05	-6.76087	39.7822	61.2788	5.13453	1
LUM	NM_002345	0.0105477	-14.2111	0.0175092	-22.2528	0.0039245	-17.783	0.0795253	-5.05243	5.50126	65.5286	39.7052	1
COL14A1	NM_021110	1.06504e-05	-11.5735	7.05155e-06	-27.4504	1.08147e-06	-17.8241	0.00109473	-3.83663	39.7611	60.6256	5.08248	1
MAOB	NM_000898	8.84504e-10	-21.1621	3.36704e-08	-15.0324	6.36546e-10	-17.8358	2.24339e-08	-8.57468	260.703	84.3634	1.07867	1
MAMDC2	NM_153267	4.42007e-06	-19.5183	6.11483e-05	-16.9748	2.40412e-06	-18.2022	9.9849e-05	-7.59467	33.1747	61.1003	6.13925	1
ABCA8	NM_007168	8.23852e-08	-29.4007	1.17365e-05	-12.7675	1.21125e-07	-19.3745	1.04429e-06	-12.5793	76.4061	77.3105	3.37279	1
CFH	NM_000186	3.11806e-05	-19.9169	0.000283984	-18.936	1.5318e-05	-19.4202	0.000626813	-7.47239	28.3824	82.815	9.72609	1
PTGIS	NM_000961	0.00265756	-14.8512	0.00417035	-25.5612	0.000742893	-19.4837	0.0358362	-5.04162	7.80764	60.147	25.6787	1
SERPING1	NM_000062	5.08464e-06	-20.741	6.44388e-05	-18.4785	2.65877e-06	-19.5771	0.000117338	-7.84531	36.4894	72.2035	6.59585	1
MFAP4	NM_002404	1.02197e-07	-18.7794	8.46055e-07	-20.5661	3.68975e-08	-19.6524	4.27125e-06	-6.85434	79.7504	63.5254	2.65518	1
FOS	NM_005252	3.31272e-06	-21.9524	4.84118e-05	-18.7674	1.82718e-06	-20.2975	7.57515e-05	-8.26068	36.4582	68.0632	6.22294	1
NR4A1	NM_002135	1.61021e-09	-30.8105	2.45289e-07	-13.8279	2.22612e-09	-20.6409	2.35682e-08	-12.8366	158.471	73.0917	1.53743	1
TAGLN	NM_001001522	1.15047e-06	-16.4873	3.04031e-06	-25.8694	2.39027e-07	-20.6523	7.15088e-05	-5.57473	57.6696	70.3002	4.06339	1
C1R	NM_001733	1.76265e-07	-17.0711	5.72766e-07	-25.3079	3.89868e-08	-20.7855	1.17206e-05	-5.8145	83.5927	69.9134	2.78786	1
COL1A2	NM_000089	0.000442767	-13.7871	0.000356331	-32.6706	6.50277e-05	-21.2234	0.0154743	-4.31277	25.1573	109.481	14.5062	1
SPARC	NM_003118	2.00796e-05	-14.0457	1.72764e-05	-32.1719	2.45715e-06	-21.2574	0.00153793	-4.41626	52.8581	108.563	6.84619	1
THBS2	NM_003247	5.26495e-08	-14.0282	3.31595e-08	-35.7988	4.50201e-09	-22.4097	1.13585e-05	-4.25647	124.91	70.2227	1.87396	1
MUM1L1	NM_152423	1.16962e-09	-53.3325	2.68399e-06	-9.75592	5.02037e-09	-22.8102	7.69353e-09	-24.9596	162.537	94.5129	1.93828	1
C1S	NM_201442	3.91372e-06	-21.9687	2.88987e-05	-23.948	1.5064e-06	-22.937	0.000120947	-7.62167	38.4922	74.6029	6.46043	1
MGP	NM_000900	1.56386e-07	-16.9692	2.62543e-07	-31.8244	2.39018e-08	-23.2386	1.56534e-05	-5.35479	108.644	88.2234	2.70681	1
STAR	NM_000349	8.77916e-08	-69.7164	0.000429119	-7.94671	6.02635e-07	-23.5375	3.93916e-07	-34.9361	65.0655	105.147	5.38671	1
ACTG2	NM_001615	5.46987e-05	-12.8225	1.63152e-05	-44.5722	3.70815e-06	-23.9067	0.00641375	-3.6165	35.3861	85.8304	8.08514	1
COL6A3	NM_004369	8.30652e-07	-17.647	1.32352e-06	-33.9034	1.28426e-07	-24.46	7.25249e-05	-5.45244	97.1785	115.82	3.97277	1
CDH11	NM_001797	1.8566e-07	-24.9114	1.9874e-06	-24.9596	7.7869e-08	-24.9355	6.53796e-06	-8.52423	99.7437	108.308	3.61953	1
IGFBP5	NM_000599	0.000391304	-27.2676	0.00332678	-22.9099	0.000239078	-24.994	0.00455233	-9.60083	12.569	84.0134	22.2806	1
MYH11	NM_022844	2.13419e-09	-19.473	4.50209e-09	-34.8396	3.48717e-10	-26.0468	2.38155e-07	-5.96226	215.688	79.0571	1.22178	1
SERPINE1	NM_000602	3.91108e-07	-24.9443	3.12298e-06	-27.5131	1.43597e-07	-26.1972	1.49777e-05	-8.26279	61.3428	78.0986	4.24383	1
OLFML1	NM_198474	4.76419e-08	-20.9273	1.42858e-07	-33.0802	9.8217e-09	-26.3112	3.65702e-06	-6.51918	107.763	78.6641	2.43326	1
FOSB	NM_006732	1.38747e-08	-42.2747	2.31635e-06	-16.6055	2.08448e-08	-26.4951	1.82332e-07	-16.5704	101.01	86.5156	2.85501	1
SCN7A	NM_002976	7.20118e-08	-52.3089	2.25849e-05	-15.2651	1.51232e-07	-28.2578	7.05026e-07	-21.0868	73.7422	99.3689	4.49173	1
EFEMP1	NM_004105	1.90966e-05	-30.4555	0.000186615	-28.442	9.41103e-06	-29.4316	0.00040567	-9.97734	24.2543	82.3078	11.3118	1
SERPINF1	NM_002615	1.70536e-06	-28.3137	1.35199e-05	-30.7236	6.57299e-07	-29.494	5.64302e-05	-9.04011	45.1603	85.3546	6.30011	1
PDGFRA	NM_006206	2.26714e-09	-34.1805	4.1182e-08	-29.3895	1.14768e-09	-31.6946	7.76891e-08	-11.076	192.872	101.271	1.75022	1
OGN	NM_033014	1.21272e-05	-25.9551	3.53645e-05	-40.9566	2.94454e-06	-32.6042	0.000508642	-7.52981	40.5965	112.756	9.25827	1
SPARCL1	NM_001128310	8.50386e-08	-32.4922	7.23905e-07	-35.8724	3.10248e-08	-34.1405	3.54837e-06	-9.85209	131.475	141.956	3.59906	1
DCN	NM_001920	0.000212501	-39.009	0.00197464	-32.3214	0.000126894	-35.5081	0.00278917	-12.2463	17.7594	124.353	23.3404	1
SFRP4	NM_003014	1.62963e-05	-24.5094	1.2582e-05	-70.4185	1.84995e-06	-41.5442	0.00139391	-5.93525	39.6746	113.813	9.5622	1
C7	NM_000587	8.93468e-11	-60.3595	1.41102e-09	-54.5531	4.10038e-11	-57.3829	3.53444e-09	-15.915	466.33	170.979	1.22216	1
