# Supplementary material for: Splice variants of zinc finger protein 695 mRNA associated to ovarian cancer
Source: J Ovarian Res. 2013 Sep 5;6:61. doi: 10.1186/1757-2215-6-61 (PMC3847372; doi:10.1186/1757-2215-6-61)
Supplement: Additional file 3 — Table of significantly over-expressed genes with potential alternative splicing. [file 1757-2215-6-61-S3.xlsx]

## Sheet: Table Supplementary S2.txt
# of markers	Gene Symbol	p-value(Sample)	alt-splicing(Sample)	Fold-Change(OCL and MOT vs. BOT and HOT)	F(Sample)	F(Sample * Marker ID)	SS(Error)	F(Error)
3	FEN1	9.13577e-05	2.47563e-05	2.51803	22.5062	10.6046	3.8049	1
3	HIST1H4C	0.0126118	9.45742e-06	2.28247	6.08543	12.0937	5.82848	1
4	TUBA1C	0.000801759	3.56714e-06	2.4004	13.286	8.47989	2.4827	1
5	OIP5	4.01565e-06	8.12459e-06	3.38581	45.2028	5.96602	9.03039	1
5	DLEU2	1.88995e-05	1.54876e-05	6.97934	32.1929	5.62666	20.6722	1
5	COX5A	0.000101577	1.56411e-10	2.16992	21.9574	13.5247	2.74657	1
6	ERCC6L	1.20513e-05	2.49582e-05	2.67807	35.5668	4.54366	34.7685	1
6	CDCA3	9.02041e-05	1.91559e-07	2.94069	22.5728	6.56705	11.301	1
6	ZDHHC23	0.000369608	4.68091e-09	2.66144	16.1262	8.36443	7.52477	1
6	CDCA5	0.000375609	8.93601e-09	2.98813	16.0625	8.03318	8.97891	1
6	ALYREF	0.000465658	8.97035e-06	2.21737	15.2326	4.94163	4.82034	1
6	MAL2	0.00438762	5.37906e-08	8.56509	8.39298	7.15451	63.9089	1
6	PARD6B	0.0203488	2.87242e-07	2.78765	5.18717	6.3853	21.6021	1
7	C17orf104	2.40025e-05	2.29179e-08	2.69008	30.5203	6.37612	21.3506	1
7	RRM2	4.71451e-05	9.82177e-06	3.28285	26.2058	4.30095	53.8245	1
7	SPC24	0.000102045	3.25232e-07	2.36429	21.9338	5.42459	27.0772	1
7	KIF18B	0.000115732	4.81579e-05	2.99028	21.2978	3.80884	28.604	1
7	CHRNA5	0.000451896	5.82743e-06	2.71642	15.3463	4.46665	47.7561	1
7	HMGB3	0.000681796	4.07367e-08	2.73671	13.8448	6.16349	19.9954	1
7	ORC6	0.00241712	1.11619e-06	3.67003	9.92491	5.00612	27.8043	1
8	HMGA2	7.54621e-06	6.26916e-06	2.51728	39.4143	4.0015	42.331	1
8	FAM72D	2.73972e-05	6.21334e-10	6.55051	29.6284	6.72439	22.2627	1
8	TYMS	0.000380976	3.98275e-05	4.88177	16.0066	3.51755	24.6917	1
8	FBXO5	0.00153158	9.95273e-09	2.21228	11.2259	5.84137	20.7904	1
8	GLDC	0.0269123	1.69716e-05	5.61893	4.69963	3.73889	90.7523	1
8	YEATS4	0.0309089	6.47828e-05	2.48924	4.46772	3.39264	16.0815	1
9	OCLN	4.10915e-06	4.49206e-11	8.02422	44.9786	6.70983	20.1324	1
9	ZNF695	1.28002e-05	8.15832e-05	4.5411	35.097	3.09842	47.9547	1
9	FAM54A	2.24456e-05	2.88869e-13	3.95164	30.9816	8.25516	22.359	1
9	CCNB2	4.53989e-05	4.35174e-12	7.88777	26.432	7.40243	29.1872	1
9	SPC25	7.05605e-05	7.02081e-07	4.74645	23.8929	4.18726	59.949	1
9	CEP55	0.000146763	2.6354e-14	5.51172	20.1402	9.0541	20.1526	1
9	NIPA1	0.000367218	1.5276e-05	2.62022	16.1519	3.47415	26.451	1
9	UBE2T	0.000387489	5.25225e-07	4.46297	15.9401	4.2563	58.0555	1
9	KIAA0101	0.000465302	1.0173e-06	8.65772	15.2355	4.09955	59.0847	1
9	CKAP2L	0.000568405	9.42122e-10	5.09256	14.4937	5.85941	27.6136	1
9	SEMA4D	0.000748092	9.89618e-05	2.12394	13.5226	3.0555	18.5333	1
9	HN1	0.000931111	2.21842e-05	2.50341	12.7861	3.38987	33.063	1
9	RCAN3	0.000965539	2.57947e-05	2.12593	12.667	3.35591	26.2588	1
9	C20orf24	0.00656259	1.13796e-05	2.25296	7.4561	3.54095	28.5287	1
12	CDKN3	0.000250637	7.59321e-10	5.42259	17.7247	4.60768	42.1608	1
9	C1orf106	0.0147522	4.39255e-05	3.20522	5.7818	3.2365	42.2718	1
9	TNNC1	0.0178817	7.42158e-08	3.22658	5.42165	4.73129	44.958	1
10	NEK2	9.24979e-06	1.36749e-11	8.18157	37.697	6.33567	41.9221	1
10	FAM72D	3.48194e-05	1.64899e-10	5.74446	28.0709	5.72784	29.9647	1
10	CDC20	5.84154e-05	2.59246e-15	3.61476	24.9532	8.67421	47.8215	1
10	AP1S3	7.18796e-05	4.52157e-08	2.46944	23.7911	4.45523	52.7502	1
10	RAD51AP1	7.41903e-05	7.18104e-06	8.61172	23.618	3.40028	38.9965	1
10	AURKA	0.00010166	2.76795e-08	2.84919	21.9532	4.56162	30.4336	1
10	BIRC5	0.000121973	9.0946e-08	3.2973	21.0371	4.30516	52.1058	1
10	C15orf23	0.000136455	7.75822e-06	3.47099	20.4893	3.3847	29.1538	1
10	CMTM4	0.000180528	2.86024e-06	2.2419	19.1749	3.58675	15.8733	1
10	CDCA7	0.000236923	9.54148e-08	3.49954	17.9667	4.29492	31.4156	1
10	PBK	0.000424	1.67376e-12	8.84604	15.5901	6.8719	41.3943	1
10	SKA3	0.000597219	3.48484e-06	4.21266	14.3149	3.54658	43.204	1
10	TSPAN13	0.000812601	4.35875e-08	2.43814	13.2405	4.46315	22.4983	1
10	MRPS35	0.00105492	9.92994e-05	2.17626	12.3801	2.87657	29.5426	1
10	GAS2L3	0.00136386	3.57835e-06	4.32053	11.5758	3.5412	29.9638	1
10	TK1	0.00277093	7.96773e-05	3.19985	9.55777	2.92013	29.7615	1
10	ASF1B	0.00462312	2.21408e-09	2.9758	8.26707	5.12333	53.8964	1
10	ANKRD18B	0.00506499	3.1778e-05	2.31764	8.05032	3.10252	92.1506	1
10	ELOVL7	0.00860154	1.49656e-07	6.51035	6.86699	4.19919	39.6582	1
11	TPD52L1	0.000135997	9.55341e-09	2.20516	20.5055	4.44268	35.2411	1
11	KIFC1	0.000150495	1.68271e-05	3.40672	20.021	3.05148	42.3026	1
11	CCNA2	0.000218515	3.04823e-09	4.81791	18.3193	4.66702	42.2075	1
11	SKA1	0.000379113	3.58003e-06	3.35885	16.0259	3.33102	52.5116	1
11	GINS4	0.000663184	9.45135e-05	2.61054	13.942	2.74229	40.969	1
11	DEPDC1	0.00159577	6.97859e-07	5.69238	11.104	3.63026	88.4273	1
11	CCT5	0.0103559	1.87104e-11	2.06867	6.48059	5.71701	15.013	1
11	ANXA2	0.0124802	5.46342e-09	2.19012	6.10607	4.55196	32.9332	1
12	AURKB	6.88262e-05	2.15639e-08	3.42882	24.0303	4.01909	74.2931	1
12	RAD51	9.0062e-05	1.45003e-08	3.60967	22.581	4.08765	43.7508	1
12	CENPA	0.00013816	6.79973e-13	2.18639	20.4294	5.93358	61.5754	1
12	TNNT1	0.000247219	9.19254e-14	3.07954	17.7835	6.33806	48.9131	1
12	MREG	0.000284866	1.31965e-06	3.21575	17.1841	3.3247	35.5682	1
12	CDK1	0.000574189	0.00524597	8.15792	14.457	1.95386	103.809	1
12	IGF2BP3	0.00138724	4.09536e-08	5.55225	11.524	3.90894	105.368	1
12	SLC25A10	0.00169696	6.95163e-09	2.14798	10.9232	4.21549	30.7675	1
12	CKMT1B	0.00203849	3.09351e-07	7.96496	10.397	3.5665	94.3054	1
12	FDPS	0.00390374	2.31453e-06	3.13798	8.67915	3.23176	18.4435	1
12	SRFBP1	0.00403195	0.305719	2.05919	8.59935	1.136	44.8447	1
13	CCNB1	3.10606e-06	2.25862e-10	4.98751	47.7769	4.52968	48.2376	1
13	LMNB1	8.01205e-06	7.07536e-05	4.2027	38.9017	2.56786	44.4192	1
13	PLK1	4.1369e-05	2.73841e-19	6.17006	26.9963	8.42207	37.794	1
13	HJURP	5.32922e-05	5.31903e-13	3.80574	25.483	5.56164	45.4009	1
13	DEPDC1B	5.9997e-05	5.36128e-05	6.60399	24.8008	2.60971	69.3193	1
13	UBE2C	0.000192461	2.66446e-11	5.33652	18.8845	4.88502	73.8228	1
13	NEIL3	0.000625405	2.6626e-05	4.61059	14.1498	2.71514	88.5429	1
13	SHCBP1	0.000700785	6.71679e-10	4.67458	13.7488	4.35199	59.4091	1
13	SGOL1	0.00159053	5.11339e-05	4.34386	11.1137	2.61685	60.6968	1
13	CKMT1B	0.00188054	1.76507e-07	8.62814	10.626	3.47495	94.4437	1
13	CDCA8	0.00221849	1.1054e-06	2.36456	10.1605	3.19513	84.6419	1
14	KIF4A	6.51475e-05	7.25778e-10	9.41486	24.336	4.10925	58.7596	1
14	FOXM1	0.000109342	2.97703e-08	5.86201	21.5828	3.57099	47.5335	1
14	ESCO2	0.000141779	8.21732e-11	5.11992	20.3052	4.43385	77.6367	1
14	NUSAP1	0.000593611	1.52825e-05	3.61452	14.3368	2.69425	53.9041	1
14	SH3RF2	0.00100987	1.27395e-09	3.46338	12.5209	4.02656	43.9917	1
14	TPD52	0.0011425	5.35694e-10	3.00509	12.126	4.15408	67.0239	1
14	E2F8	0.0012744	1.9178e-07	3.20517	11.7843	3.3068	65.4748	1
14	FSD1L	0.00285188	1.90114e-07	2.07022	9.48163	3.30803	52.4633	1
14	TMPRSS4	0.00305907	1.68128e-11	5.63605	9.29802	4.67505	86.2546	1
14	CENPN	0.00414661	2.65188e-06	4.03998	8.53051	2.93857	62.6857	1
14	DCDC2	0.0127334	5.72049e-07	4.23253	6.06657	3.15312	61.2485	1
14	ETV4	0.0132482	5.85679e-05	3.11345	5.98906	2.50637	69.3164	1
15	ZWINT	1.98693e-05	7.05406e-10	4.28079	31.8361	3.91818	46.09	1
15	RACGAP1	3.83422e-05	1.92973e-08	4.41764	27.4655	3.47565	68.4349	1
15	SLC5A1	6.75315e-05	3.44264e-10	2.80969	24.1356	4.01563	51.4843	1
15	GSTCD	6.81218e-05	1.92213e-10	2.01067	24.0873	4.09525	44.3373	1
15	ZYG11A	0.000107272	8.91662e-09	4.87009	21.6795	3.57797	117.073	1
15	MYBL2	0.00016495	1.63542e-14	5.29433	19.5907	5.44125	54.5761	1
15	NARS	0.000184777	0.426735	2.11398	19.069	1.03544	12.7182	1
15	BORA	0.000203916	1.62936e-07	3.49627	18.6254	3.19526	60.0689	1
15	KIF22	0.000205038	1.18993e-16	2.29025	18.6009	6.20726	14.695	1
15	CCNE2	0.00376124	9.10172e-05	3.23788	8.77162	2.37061	83.7882	1
16	DSN1	6.76199e-05	1.49727e-08	3.16365	24.1284	3.37115	53.0827	1
16	GTSE1	0.000124047	4.23386e-11	2.76989	20.954	4.10697	78.3798	1
16	MKI67	0.000133463	5.58792e-06	8.41894	20.5966	2.64858	124.228	1
16	KIF22	0.000168672	2.82755e-16	2.33011	19.4872	5.72374	19.7518	1
16	CHEK1	0.000776145	3.30224e-06	3.90943	13.3965	2.71264	67.2501	1
16	ELF3	0.00640756	4.63642e-09	3.76676	7.50968	3.51589	112.725	1
17	PLK2	1.33001e-06	5.12747e-07	2.06702	57.28	2.84587	57.5883	1
17	TRIP13	1.0757e-05	1.30672e-14	3.76844	36.4678	4.93071	37.0307	1
17	SRPK1	2.85633e-05	4.03888e-07	2.48983	29.3522	2.87315	24.7365	1
17	MCM2	3.66115e-05	8.71553e-11	2.81835	27.7542	3.85073	37.9844	1
17	CDC25C	0.00019128	2.23257e-06	4.3868	18.9123	2.67763	115.538	1
17	KIF18A	0.000213366	8.97593e-05	6.35154	18.4244	2.25055	65.3282	1
17	C9orf100	0.000520243	1.15753e-10	3.07868	14.8182	3.81717	105.222	1
17	NDC80	0.000552102	5.39519e-08	7.49674	14.5997	3.10348	67.4707	1
17	DTL	0.000732604	5.21162e-06	5.63076	13.5947	2.58044	79.0785	1
17	NUF2	0.000740335	2.50904e-07	9.06825	13.5585	2.92756	91.2306	1
17	TACC3	0.00092835	1.3787e-13	2.7839	12.7959	4.63366	52.1924	1
17	SLC29A2	0.00116313	9.16277e-21	2.93513	12.0695	6.87346	65.0662	1
17	PLS1	0.00155601	2.01113e-09	6.80671	11.1788	3.48278	46.39	1
17	MLF1IP	0.00202926	3.31261e-08	4.16087	10.4097	3.15943	84.314	1
17	NOP58	0.0224982	4.26512e-05	2.23419	5.00901	2.33757	32.3648	1
17	ZDHHC13	0.0281591	0.152589	2.18901	4.6231	1.25245	41.4766	1
18	PRC1	6.29967e-05	3.11088e-10	5.03103	24.5246	3.56675	47.6891	1
18	RASEF	0.000333352	9.77197e-07	5.65762	16.539	2.69371	154.729	1
18	HMMR	0.00171209	0.0387515	6.55569	10.8973	1.45953	112.435	1
18	TEC	0.0024436	0.00140334	3.39998	9.89526	1.88465	87.7698	1
18	NOP2	0.00454354	0.015245	2.14172	8.30874	1.58781	41.9164	1
18	RAD18	0.00463119	0.000434948	2.5175	8.26289	2.02114	55.1066	1
18	MTIF2	0.0058232	0.84549	2.20621	7.72654	0.782739	53.5053	1
18	DKC1	0.0065846	5.21886e-14	2.25427	7.44862	4.5498	32.2963	1
19	RAD54L	3.59993e-05	9.67177e-05	2.84516	27.8602	2.14591	88.4193	1
19	EXO1	5.36311e-05	6.69035e-07	6.01491	25.4461	2.66248	90.5633	1
19	TDRKH	6.59223e-05	1.26664e-05	4.66622	24.27	2.35963	75.931	1
19	CCNF	9.06327e-05	2.43957e-11	2.47278	22.5479	3.71306	58.738	1
19	RAB3IP	0.000169891	1.7303e-06	4.71537	19.4539	2.56512	113.535	1
19	CDCA2	0.000222497	2.74354e-06	5.8692	18.2401	2.51776	152.916	1
19	KIF20A	0.000289511	1.78114e-06	5.82644	17.1168	2.56215	77.6497	1
19	MELK	0.00128965	6.9158e-11	7.62066	11.7475	3.60425	90.7527	1
19	SSX2IP	0.00415733	7.82945e-05	2.80376	8.5242	2.16839	126.269	1
20	DLGAP5	0.000145006	7.51406e-10	9.53515	20.1976	3.25648	149.851	1
20	EZH2	0.0003562	3.13756e-11	3.09754	16.2729	3.56762	73.4234	1
21	CENPF	4.18882e-05	0.367304	10.0034	26.92	1.06457	158.945	1
21	TTK	0.000112427	9.05297e-10	9.65898	21.4428	3.14876	92.7607	1
21	CDC45	0.000184036	1.10248e-12	3.19282	19.0872	3.77569	95.7383	1
21	KIF23	0.000613257	2.94305e-09	6.17295	14.2199	3.03995	92.137	1
21	SPAG1	0.00282201	3.87454e-06	2.71638	9.50942	2.37513	203.105	1
22	CENPI	4.54094e-05	0.00348985	5.8502	26.4306	1.68024	146.525	1
22	NCAPG	0.000285325	2.54051e-11	8.08175	17.1774	3.38328	141.715	1
23	BLM	1.55868e-05	9.22739e-05	6.77722	33.6008	2.00664	185.594	1
23	MCM10	0.000330435	5.33883e-11	4.37051	16.5746	3.23233	150.16	1
23	CUL2	0.0180061	5.97787e-05	2.26158	5.40893	2.04575	95.9342	1
24	C15orf42	5.26092e-07	1.19454e-09	7.97767	69.6931	2.90453	148.491	1
24	BUB1B	0.000100794	2.03574e-07	7.92022	21.997	2.48965	172.32	1
24	RBL1	0.012392	9.69065e-05	2.78774	6.12006	1.9734	143.655	1
25	KIF2C	4.45702e-05	4.36022e-11	7.35063	26.543	3.09918	222.475	1
25	CCDC150	7.22074e-05	3.93427e-07	2.62188	23.7661	2.39313	112.523	1
25	TPX2	0.000105473	2.04403e-16	11.0438	21.7653	4.06371	172.608	1
25	DNMT3B	0.000604498	2.19287e-11	2.49543	14.2714	3.15231	199.36	1
26	CLSPN	1.01089e-05	8.40861e-05	4.19159	36.9693	1.93361	210.927	1
26	BUB1	0.00020111	5.35095e-08	7.52662	18.6872	2.50412	166.132	1
26	ECT2	0.00135619	9.9485e-11	7.61008	11.593	2.97193	152.91	1
27	HELLS	2.84822e-05	5.4151e-05	4.85955	29.371	1.9449	206.109	1
28	L1CAM	0.00238095	4.75266e-10	3.66783	9.96604	2.75114	222.105	1
28	WWC1	0.00567821	3.06674e-05	2.63865	7.78441	1.9651	171.798	1
30	NCAPG2	1.19524e-06	0.0517573	4.15428	58.5955	1.31012	192.031	1
31	PTPN3	4.47206e-06	2.52682e-13	5.91637	44.1627	3.0879	192.614	1
31	ESPL1	3.05383e-05	3.69991e-08	4.40781	28.914	2.34493	228.56	1
31	KIF14	0.000193743	1.41766e-05	8.22865	18.8546	1.95442	282.57	1
31	ERBB3	0.00110015	6.56195e-09	3.30781	12.2458	2.45462	258.908	1
31	TIMELESS	0.00139434	4.11715e-09	2.95015	11.5085	2.48401	154.469	1
32	DIAPH3	0.000150991	5.38272e-06	4.14048	20.0054	1.99821	257.094	1
32	ATAD2	0.00341248	2.33259e-08	3.61139	9.01683	2.34292	142.136	1
34	POLQ	4.07228e-06	2.52305e-16	6.16378	45.0663	3.32976	227.706	1
34	CASC5	0.000177362	9.963e-12	7.34636	19.2559	2.73081	244.49	1
34	DDX11	0.00580809	1.81454e-07	2.42892	7.73249	2.16437	146.315	1
36	FANCD2	4.8681e-05	8.33388e-10	6.58464	26.015	2.41756	227.316	1
36	KIF15	0.000448141	2.84714e-08	4.91611	15.3781	2.22305	368.783	1
37	KIAA1244	0.00174851	5.75349e-08	3.03345	10.836	2.16118	241.151	1
38	WDR62	3.3525e-05	9.34497e-12	2.0208	28.3121	2.59359	310.229	1
40	FANCI	0.000133776	5.90129e-10	4.76549	20.5852	2.33047	220.202	1
42	IQGAP3	0.000126795	7.39231e-15	3.86255	20.8464	2.80781	300.589	1
43	DNMT1	2.09958e-05	3.04779e-09	2.36708	31.447	2.18675	180.971	1
43	NUP210	0.00558021	1.35722e-07	2.85456	7.82453	2.0051	285.899	1
44	MYO5C	0.000620848	2.16895e-05	2.56393	14.1759	1.73621	348.23	1
44	NUP205	0.00270284	5.84057e-05	2.02698	9.62389	1.68349	125.198	1
47	FANCA	0.0010962	8.27108e-05	2.78987	12.2573	1.63785	327.871	1
48	ATR	0.000974258	5.53972e-05	2.44778	12.6376	1.64997	249.03	1
50	CIT	0.000931357	1.04447e-14	4.65464	12.7852	2.56995	348.972	1
50	CENPE	0.0018738	5.00196e-05	4.35735	10.6363	1.63871	507.039	1
64	KNTC1	4.58423e-05	3.15141e-07	3.85037	26.3736	1.74385	382.861	1
81	LRP2	0.000314776	1.79839e-10	2.78648	16.772	1.85704	812.859	1
85	PRKDC	0.000614668	9.84009e-05	2.50549	14.2117	1.44048	229.027	1
12	CDKN3	0.000250637	7.59321e-10	5.42259	17.7247	4.60768	42.1608	1
